# Supplementary material for: Beyond the E-Value: Stratified Statistics for Protein Domain Prediction
Source: PLoS Comput Biol. 2015 Nov 17;11(11):e1004509. doi: 10.1371/journal.pcbi.1004509 (PMC4648515; doi:10.1371/journal.pcbi.1004509)
Supplement: S1 File — Table with family accessions and annotation, number of “votes” (how many tests declare it as having an insignificant or small effect size difference from the expected FDR), HMM length, and “type” is the repetitive pattern category: T = transmembrane domain, L = low-complexity region, C = coiled coil, and N = other (normal). (TXT) [file pcbi.1004509.s002.txt]

acc	votes	l	name	clan	type
PF01408	3	120	GFO_IDH_MocA	NADP_Rossmann	N
PF01667	3	55	Ribosomal_S27e	Zn_Beta_Ribbon	N
PF01066	3	102	CDP-OH_P_transf	-	T
PF02902	3	216	Peptidase_C48	Peptidase_CD	N
PF09912	3	112	DUF2141	-	N
PF10387	3	76	DUF2442	-	N
PF03722	3	126	Hemocyanin_N	-	N
PF00117	3	192	GATase	Glutaminase_I	N
PF01116	4	287	F_bP_aldolase	TIM_barrel	N
PF07510	3	88	DUF1524	His-Me_finger	N
PF04676	4	98	CwfJ_C_2	-	N
PF00892	3	126	EamA	DMT	T
PF06244	4	122	DUF1014	HMG-box	L
PF09626	3	120	DHC	-	N
PF01379	4	214	Porphobil_deam	-	N
PF10637	3	266	Ofd1_CTDD	Cupin	L
PF07496	3	50	zf-CW	-	N
PF01197	3	69	Ribosomal_L31	-	N
PF04146	3	140	YTH	PUA	N
PF02218	4	37	HS1_rep	-	N
PF01841	4	113	Transglut_core	Peptidase_CA	N
PF00368	3	374	HMG-CoA_red	-	L
PF01771	3	466	Herpes_alk_exo	PDDEXK	N
PF08158	3	52	NUC130_3NT	-	N
PF00206	4	312	Lyase_1	-	L
PF02127	4	432	Peptidase_M18	Peptidase_MH	N
PF00181	3	77	Ribosomal_L2	OB	N
PF03989	3	48	DNA_gyraseA_C	-	N
PF12892	3	88	FctA	Transthyretin	N
PF09724	3	325	DUF2036	-	L
PF03145	4	198	Sina	TRAF	N
PF12204	3	252	DUF3598	-	N
PF01750	4	130	HycI	Peptidase_MH	N
PF02553	3	74	CbiN	-	T
PF03576	3	326	Peptidase_S58	-	L
PF09382	4	104	RQC	HTH	N
PF05096	3	264	Glu_cyclase_2	Beta_propeller	N
PF06107	3	57	DUF951	-	N
PF10320	3	257	7TM_GPCR_Srsx	GPCR_A	T
PF01371	3	88	Trp_repressor	HTH	N
PF06439	3	172	DUF1080	Concanavalin	N
PF06122	3	361	TraH	-	L
PF05000	3	108	RNA_pol_Rpb1_4	-	N
PF00626	4	76	Gelsolin	ADC-like	N
PF00304	3	47	Gamma-thionin	Knottin_1	N
PF00027	3	91	cNMP_binding	-	N
PF12157	3	457	DUF3591	-	L
PF09056	3	111	Phospholip_A2_3	-	N
PF01896	4	145	DNA_primase_S	ADP-ribosyl	N
PF02613	3	136	Nitrate_red_del	-	N
PF01136	4	233	Peptidase_U32	-	N
PF08207	4	58	EFP_N	KNTase_C	N
PF06963	3	435	FPN1	MFS	T
PF10615	3	83	DUF2470	-	N
PF02913	4	249	FAD-oxidase_C	F-box	N
PF09423	4	452	PhoD	Calcineurin	N
PF08239	3	52	SH3_3	SH3	N
PF03195	3	101	DUF260	-	N
PF00267	4	336	Porin_1	MBB	N
PF04403	4	160	PqiA	-	T
PF07734	3	164	FBA_1	FAH	N
PF09397	3	67	Ftsk_gamma	HTH	N
PF04114	3	504	Gaa1	-	T
PF03973	3	148	Triabin	Calycin	N
PF06750	3	92	DiS_P_DiS	-	T
PF03761	3	282	DUF316	Peptidase_PA	N
PF10139	3	854	Virul_Fac	-	L
PF02545	4	195	Maf	MTH1187-YkoF	N
PF05593	4	38	RHS_repeat	-	N
PF01749	3	97	IBB	TPR	N
PF02046	3	116	COX6A	-	N
PF00568	3	111	WH1	PH	N
PF05045	3	498	RgpF	-	N
PF02706	4	152	Wzz	-	T
PF08642	4	115	Rxt3	-	N
PF02663	3	132	FmdE	-	N
PF07452	3	119	CHRD	-	N
PF09379	4	80	FERM_N	Ubiquitin	N
PF07944	3	520	DUF1680	6_Hairpin	N
PF02666	4	203	PS_Dcarbxylase	-	N
PF01053	4	386	Cys_Met_Meta_PP	PLP_aminotran	L
PF06472	3	282	ABC_membrane_2	ABC_membrane	T
PF01958	3	92	DUF108	-	N
PF00128	3	316	Alpha-amylase	Glyco_hydro_tim	N
PF12457	3	109	TIP_N	-	L
PF06762	3	384	DUF1222	DoxD-like	T
PF07233	3	94	DUF1425	-	N
PF08770	3	100	SoxZ	E-set	N
PF12770	3	282	CHAT	Peptidase_CD	L
PF03884	3	57	DUF329	TRASH	N
PF01628	3	224	HrcA	-	N
PF00574	4	182	CLP_protease	ClpP_crotonase	N
PF04389	4	176	Peptidase_M28	Peptidase_MH	N
PF01872	4	200	RibD_C	DHFred	N
PF06205	3	90	GT36_AF	-	N
PF01033	3	44	Somatomedin_B	-	N
PF12261	3	180	T_hemolysin	-	N
PF01928	4	187	CYTH	CU_oxidase	N
PF05163	3	169	DinB	DinB	N
PF02875	3	91	Mur_ligase_C	-	N
PF08670	3	148	MEKHLA	PAS	N
PF05787	3	524	DUF839	Beta_propeller	N
PF04015	3	206	DUF362	DUF362	N
PF00534	3	172	Glycos_transf_1	GT-B	N
PF04727	3	170	ELMO_CED12	-	N
PF02629	3	96	CoA_binding	NADP_Rossmann	N
PF03619	3	274	DUF300	-	T
PF00777	4	266	Glyco_transf_29	-	N
PF09067	3	104	EpoR_lig-bind	E-set	N
PF07839	3	115	CaM_binding	-	N
PF05617	4	70	DUF784	-	N
PF06114	3	122	DUF955	Peptidase_MA	N
PF05078	3	170	DUF679	-	T
PF09951	3	89	DUF2185	-	N
PF12099	3	189	DUF3575	MBB	N
PF07745	3	332	Glyco_hydro_53	Glyco_hydro_tim	N
PF12323	3	46	HTH_OrfB_IS605	HTH	N
PF00649	4	40	Copper-fist	-	N
PF00075	3	131	RNase_H	RNase_H	N
PF02575	3	93	DUF149	-	C
PF12837	3	24	Fer4_6	4Fe-4S	N
PF00925	4	169	GTP_cyclohydro2	-	N
PF05424	4	288	Duffy_binding	DAP_epimerase	L
PF03746	3	242	LamB_YcsF	GH_CE	N
PF01076	3	196	Mob_Pre	Rep	N
PF12239	3	160	DUF3605	-	N
PF02263	3	260	GBP	AAA	N
PF05114	3	275	DUF692	TIM_barrel	L
PF08238	3	39	Sel1	TPR	N
PF04366	3	126	DUF500	-	N
PF04097	3	615	Nic96	-	L
PF05108	3	483	DUF690	-	L
PF02431	3	202	Chalcone	-	N
PF02969	4	66	TAF	His_Kinase_A	N
PF07653	4	55	SH3_2	SH3	N
PF02261	3	116	Asp_decarbox	AcetylDC-like	N
PF12348	3	227	CLASP_N	TPR	N
PF10048	3	53	DUF2282	-	N
PF00290	3	259	Trp_syntA	TIM_barrel	N
PF01582	4	141	TIR	STIR	N
PF06417	3	126	DUF1077	-	T
PF11236	3	118	DUF3037	-	N
PF00491	4	275	Arginase	Arginase	N
PF11074	3	130	DUF2779	RNase_H	N
PF01503	3	83	PRA-PH	MazG	N
PF12947	3	36	EGF_3	EGF	N
PF03951	4	84	Gln-synt_N	-	N
PF03780	3	108	DUF322	-	N
PF11325	3	84	DUF3127	OB	N
PF00463	3	526	ICL	PK_TIM	N
PF03319	3	83	EutN_CcmL	OB	N
PF02696	3	487	UPF0061	-	N
PF10138	3	99	Tellurium_res	-	L
PF04387	4	164	PTPLA	-	T
PF12755	4	97	Vac14_Fab1_bd	TPR	N
PF12836	4	65	HHH_3	HHH	N
PF04679	4	96	DNA_ligase_A_C	-	N
PF02091	3	284	tRNA-synt_2e	tRNA_synt_II	N
PF00445	4	189	Ribonuclease_T2	-	N
PF04511	3	197	DER1	Rep	T
PF09804	3	520	DUF2347	AVL9	L
PF01795	3	310	Methyltransf_5	NADP_Rossmann	L
PF09393	3	142	DUF2001	-	N
PF04716	3	57	ETC_C1_NDUFA5	-	N
PF03988	3	55	DUF347	-	T
PF05209	3	99	MinC_N	-	N
PF05056	3	467	DUF674	-	N
PF02915	4	137	Rubrerythrin	Ferritin	N
PF07529	3	73	HSA	-	N
PF01656	3	194	CbiA	AAA	N
PF00268	3	281	Ribonuc_red_sm	Ferritin	N
PF08007	4	319	Cupin_4	Cupin	N
PF05168	3	117	HEPN	KNTase_C	N
PF07261	3	77	DnaB_2	-	N
PF07065	4	299	D123	-	L
PF08711	4	53	Med26	-	N
PF08170	4	92	POPLD	-	N
PF09157	3	58	TruB-C_2	PUA	N
PF00614	3	28	PLDc	PLD	N
PF00884	3	379	Sulfatase	AlbA	N
PF03559	3	206	Hexose_dehydrat	-	N
PF03610	3	117	EIIA-man	EDD	N
PF03439	3	84	Spt5-NGN	NusG-like	N
PF11775	3	219	CobT_C	vWA-like	N
PF11912	3	212	DUF3430	-	L
PF03281	3	292	Mab-21	NTP_transf	N
PF06835	3	176	LptC	OstA	N
PF00584	3	57	SecE	-	T
PF07733	4	426	DNA_pol3_alpha	-	L
PF00496	4	372	SBP_bac_5	PBP	N
PF07603	3	62	DUF1566	-	N
PF02359	3	87	CDC48_N	-	N
PF00733	4	269	Asn_synthase	PP-loop	N
PF05912	3	120	DUF870	-	N
PF00885	3	144	DMRL_synthase	-	N
PF02207	3	71	zf-UBR	-	N
PF04690	3	170	YABBY	HMG-box	N
PF07811	3	43	TadE	-	T
PF10187	4	102	Nefa_Nip30_N	-	C
PF00723	4	448	Glyco_hydro_15	6_Hairpin	N
PF04494	3	143	TFIID_90kDa	Intron-mat_II	N
PF10297	3	17	Hap4_Hap_bind	-	N
PF04925	4	189	SHQ1	-	N
PF02368	3	79	Big_2	E-set	N
PF04857	3	262	CAF1	RNase_H	N
PF00280	3	63	potato_inhibit	CI-2	N
PF10213	3	127	MRP-S28	RF	N
PF07333	4	58	SLR1-BP	Knottin_1	N
PF02686	3	72	Glu-tRNAGln	-	N
PF00920	3	521	ILVD_EDD	-	L
PF00309	3	49	Sigma54_AID	-	N
PF04255	3	56	DUF433	-	N
PF01396	3	39	zf-C4_Topoisom	Zn_Beta_Ribbon	N
PF00734	3	29	CBM_1	-	N
PF07703	3	136	A2M_N_2	-	N
PF02671	4	47	PAH	-	N
PF01043	4	113	SecA_PP_bind	-	N
PF00545	3	83	Ribonuclease	-	N
PF05176	4	254	ATP-synt_10	-	N
PF04816	3	205	DUF633	NADP_Rossmann	N
PF00163	4	94	Ribosomal_S4	-	N
PF05608	3	136	DUF778	-	T
PF12708	4	230	Pectate_lyase_3	Pec_lyase	N
PF01459	3	273	Porin_3	-	N
PF00728	3	350	Glyco_hydro_20	Glyco_hydro_tim	N
PF02191	3	249	OLF	-	N
PF07660	3	52	STN	-	N
PF04195	3	181	Transposase_28	-	N
PF08275	4	128	Toprim_N	-	N
PF07411	3	49	DUF1508	-	N
PF02223	3	186	Thymidylate_kin	AAA	N
PF12246	4	244	MKT1_C	-	N
PF06150	3	57	ChaB	-	N
PF05664	3	677	DUF810	-	L
PF08709	4	214	Ins145_P3_rec	Trefoil	N
PF08236	4	89	SRI	-	N
PF03016	3	302	Exostosin	-	N
PF03727	4	243	Hexokinase_2	Actin_ATPase	N
PF08442	4	202	ATP-grasp_2	ATP-grasp	N
PF01262	4	168	AlaDh_PNT_C	NADP_Rossmann	N
PF02886	3	238	LBP_BPI_CETP_C	-	N
PF10175	3	104	MPP6	-	L
PF06123	3	430	CreD	-	T
PF01890	3	122	CbiG_C	-	L
PF12611	3	24	DUF3766	-	N
PF03658	3	84	UPF0125	Ubiquitin	N
PF00347	4	77	Ribosomal_L6	-	N
PF01000	4	111	RNA_pol_A_bac	-	N
PF00388	4	146	PI-PLC-X	PLC	N
PF04095	4	245	NAPRTase	TIM_barrel	N
PF12612	3	193	TFCD_C	-	N
PF05742	4	273	DUF833	NTN	N
PF08991	3	67	DUF1903	CHCH	N
PF01386	4	88	Ribosomal_L25p	-	N
PF00253	3	55	Ribosomal_S14	-	N
PF00788	3	93	RA	Ubiquitin	N
PF00050	4	48	Kazal_1	KOW	N
PF00062	4	125	Lys	Lysozyme	N
PF11662	3	77	DUF3263	-	L
PF04509	3	38	CheC	CheC-like	N
PF00581	3	113	Rhodanese	-	N
PF00657	4	235	Lipase_GDSL	SGNH_hydrolase	N
PF04167	3	72	DUF402	-	N
PF07196	3	56	Flagellin_IN	-	N
PF04892	3	133	VanZ	-	T
PF02355	4	189	SecD_SecF	RND_permease	T
PF00699	3	100	Urease_beta	-	N
PF08002	3	137	DUF1697	-	N
PF04844	4	60	DUF623	-	N
PF12544	3	127	LAM_C	-	N
PF00969	3	75	MHC_II_beta	MHC	N
PF12779	3	23	YXWGXW	-	N
PF12050	3	66	DUF3532	-	N
PF05011	4	147	DBR1	-	N
PF04685	4	365	DUF608	6_Hairpin	N
PF07949	3	82	YbbR	-	N
PF04381	3	301	RdgC	-	N
PF10555	3	13	MraY_sig1	-	T
PF00146	4	311	NADHdh	-	T
PF08576	3	102	DUF1764	-	L
PF04383	4	111	KilA-N	-	N
PF00173	4	76	Cyt-b5	-	N
PF01583	4	157	APS_kinase	AAA	N
PF02876	3	106	Stap_Strp_tox_C	Ant-toxin_C	N
PF01228	3	106	Gly_radical	PFL-like	N
PF00459	4	271	Inositol_P	Phosphatase	N
PF00298	3	69	Ribosomal_L11	-	N
PF12752	3	59	SUZ	-	L
PF00276	4	92	Ribosomal_L23	RRM	N
PF04768	3	170	DUF619	Acetyltrans	N
PF04034	4	127	DUF367	-	N
PF01352	3	41	KRAB	-	N
PF00839	4	58	Cys_rich_FGFR	-	N
PF03948	4	87	Ribosomal_L9_C	-	C
PF07559	3	130	FlaE	-	N
PF01653	4	315	DNA_ligase_aden	DNA_clamp	N
PF03721	4	185	UDPG_MGDP_dh_N	NADP_Rossmann	N
PF05577	3	433	Peptidase_S28	AB_hydrolase	N
PF10192	3	257	GpcrRhopsn4	GPCR_A	T
PF02277	3	327	DBI_PRT	-	L
PF06371	3	188	Drf_GBD	TPR	L
PF08517	3	115	AXH	-	N
PF00397	3	30	WW	-	N
PF02221	4	133	E1_DerP2_DerF2	-	N
PF08276	4	67	PAN_2	PA14	N
PF02138	3	270	Beach	-	N
PF02167	3	219	Cytochrom_C1	Cytochrome-c	T
PF06220	4	38	zf-U1	C2H2-zf	N
PF03531	4	216	SSrecog	PH	N
PF04303	3	371	PrpF	DALR	L
PF00294	3	300	PfkB	Ribokinase	L
PF01192	3	57	RNA_pol_Rpb6	-	N
PF00398	3	262	RrnaAD	NADP_Rossmann	N
PF06971	3	50	Put_DNA-bind_N	HTH	N
PF02550	3	198	AcetylCoA_hydro	NagB-like	N
PF08457	3	576	Sfi1	-	L
PF03175	4	462	DNA_pol_B_2	DNA_ligase	N
PF04840	4	319	Vps16_C	-	N
PF03874	4	116	RNA_pol_Rpb4	HRDC-like	N
PF12717	3	177	Cnd1	TPR	N
PF03575	4	153	Peptidase_S51	Glutaminase_I	N
PF04782	3	312	DUF632	-	L
PF05193	4	183	Peptidase_M16_C	Peptidase_MD	N
PF03592	3	144	Terminase_2	-	N
PF02244	3	74	Propep_M14	-	N
PF00910	3	107	RNA_helicase	AAA	N
PF01709	3	234	DUF28	-	L
PF05015	3	93	Plasmid_killer	Plasmid_toxin	N
PF04748	3	213	Polysacc_deac_2	-	N
PF03368	4	91	dsRNA_bind	-	N
PF03937	3	51	Sdh5	-	N
PF02940	3	215	mRNA_triPase	CU_oxidase	N
PF07985	3	56	SRR1	-	N
PF04231	3	218	Endonuclease_1	His-Me_finger	N
PF08534	3	146	Redoxin	Thioredoxin	N
PF06477	4	81	DUF1091	-	N
PF01888	3	261	CbiD	-	L
PF03544	4	79	TonB	TolA-TonB-Cterm	N
PF02211	3	222	NHase_beta	-	N
PF03178	4	321	CPSF_A	Beta_propeller	N
PF12419	3	141	DUF3670	-	N
PF12094	3	420	DUF3570	-	L
PF04858	4	584	TH1	-	L
PF12537	4	71	DUF3735	-	T
PF01632	4	61	Ribosomal_L35p	-	N
PF01092	3	127	Ribosomal_S6e	-	N
PF11148	3	69	DUF2922	-	N
PF13004	3	58	BACON	-	N
PF05198	3	76	IF3_N	-	L
PF08662	4	194	eIF2A	Beta_propeller	N
PF02149	3	47	KA1	-	N
PF07194	3	84	P2	-	N
PF11987	4	109	IF-2	-	N
PF07525	3	40	SOCS_box	-	N
PF01972	3	286	SDH_sah	ClpP_crotonase	N
PF06321	3	284	P_gingi_FimA	FimbA	N
PF09336	4	62	Vps4_C	-	N
PF09353	4	210	DUF1995	-	L
PF07052	3	100	Hep_59	-	N
PF07615	3	81	Ykof	MTH1187-YkoF	N
PF12327	4	97	FtsZ_C	Tubulin-like	N
PF03205	3	140	MobB	AAA	N
PF04820	3	454	Trp_halogenase	NADP_Rossmann	N
PF01609	3	207	DDE_Tnp_1	RNase_H	N
PF03070	3	210	TENA_THI-4	HO	N
PF08707	3	78	PriCT_2	-	N
PF00857	3	174	Isochorismatase	-	N
PF01432	4	458	Peptidase_M3	Peptidase_MA	N
PF05658	3	28	Hep_Hag	-	N
PF06744	3	125	DUF1215	-	N
PF11929	4	76	DUF3447	Ank	N
PF04922	3	380	DIE2_ALG10	GT-C	T
PF07369	3	83	DUF1488	-	N
PF00043	4	95	GST_C	-	N
PF03880	3	74	DbpA	-	N
PF10356	4	185	DUF2034	PDDEXK	N
PF03963	3	142	FlgD	-	L
PF01885	3	186	PTS_2-RNA	-	N
PF03406	3	44	Phage_fiber_2	-	N
PF09773	3	853	Meckelin	-	T
PF02349	3	81	MSG	-	N
PF02817	4	39	E3_binding	-	N
PF05717	3	108	TnpB_IS66	-	N
PF06297	3	106	PET	-	N
PF10077	3	133	DUF2314	-	N
PF00212	3	33	ANP	-	N
PF12245	3	724	DUF3607	E-set	L
PF11655	3	169	DUF2589	-	N
PF00044	3	151	Gp_dh_N	NADP_Rossmann	N
PF02585	3	128	PIG-L	-	N
PF04155	3	76	Ground-like	-	N
PF06429	3	39	DUF1078	-	N
PF03477	4	90	ATP-cone	-	N
PF00161	3	206	RIP	-	N
PF05237	4	84	MoeZ_MoeB	-	N
PF05036	3	76	SPOR	-	N
PF12484	3	83	PE_PPE_C	-	L
PF00351	4	332	Biopterin_H	-	N
PF12010	3	140	DUF3502	-	N
PF05063	4	176	MT-A70	NADP_Rossmann	N
PF04324	3	54	Fer2_BFD	-	N
PF00751	4	47	DM	-	N
PF04801	3	421	Sin_N	-	L
PF11790	3	240	Glyco_hydro_cc	Glyco_hydro_tim	N
PF08813	3	165	Phage_tail_3	-	N
PF01808	3	315	AICARFT_IMPCHas	CCT	N
PF07165	3	213	DUF1397	-	N
PF03120	4	82	DNA_ligase_OB	OB	N
PF00328	3	347	His_Phos_2	PGBD	N
PF00007	4	105	Cys_knot	Cystatin	N
PF06707	3	206	DUF1194	vWA-like	L
PF04434	3	40	SWIM	-	N
PF03869	3	50	Arc	Met_repress	N
PF01937	4	350	DUF89	-	N
PF11614	3	120	Bre5	E-set	T
PF00883	3	311	Peptidase_M17	Peptidase_MH	L
PF02171	3	304	Piwi	RNase_H	N
PF00333	4	67	Ribosomal_S5	DRMIP-like	N
PF04425	3	440	Bul1_N	Arrestin_N-like	L
PF00462	3	60	Glutaredoxin	Thioredoxin	N
PF08488	3	103	WAK	-	N
PF02720	3	164	DUF222	-	L
PF04400	3	45	DUF539	-	T
PF00762	4	316	Ferrochelatase	CheY	N
PF06892	3	162	Phage_CP76	-	N
PF03456	4	91	uDENN	-	N
PF07064	4	253	RIC1	-	L
PF00565	4	108	SNase	-	N
PF02864	4	254	STAT_bind	P53-like	N
PF00697	3	197	PRAI	TIM_barrel	N
PF09209	3	125	DUF1956	TetR_C	N
PF00096	3	23	zf-C2H2	C2H2-zf	N
PF11387	3	44	DUF2795	-	N
PF12831	3	420	FAD_oxidored	NADP_Rossmann	L
PF02873	4	105	MurB_C	-	N
PF08293	3	87	MRP-S33	-	N
PF10537	3	102	WAC_Acf1_DNA_bd	-	N
PF08506	3	370	Cse1	TPR	N
PF02885	4	66	Glycos_trans_3N	-	N
PF05711	3	249	TylF	NADP_Rossmann	N
PF00379	4	51	Chitin_bind_4	-	N
PF09360	3	38	zf-CDGSH	-	N
PF00828	4	129	Ribosomal_L18e	-	L
PF00217	3	243	ATP-gua_Ptrans	GCS	N
PF02676	3	207	TYW3	-	L
PF08811	3	462	DUF1800	-	L
PF08516	3	117	ADAM_CR	-	N
PF07831	3	75	PYNP_C	Hybrid	N
PF11760	3	84	CbiG_N	-	N
PF03133	4	294	TTL	ATP-grasp	N
PF00171	4	462	Aldedh	AIG2	L
PF08323	3	245	Glyco_transf_5	GT-B	N
PF00743	3	532	FMO-like	NADP_Rossmann	N
PF12950	3	119	TaqI_C	TRD	N
PF02881	3	75	SRP54_N	-	N
PF11865	3	160	DUF3385	TPR	N
PF04433	4	86	SWIRM	-	N
PF02260	3	33	FATC	-	N
PF03458	3	81	UPF0126	-	T
PF08494	3	187	DEAD_assoc	-	L
PF06422	4	103	PDR_CDR	ABC-2	T
PF02255	3	96	PTS_IIA	-	N
PF00334	4	135	NDK	-	N
PF09762	3	182	KOG2701	-	N
PF04307	3	77	DUF457	PhosC-NucP1	T
PF02768	4	121	DNA_pol3_beta_3	DNA_clamp	N
PF06598	3	34	Chlorovi_GP_rpt	-	N
PF07045	3	65	DUF1330	Dim_A_B_barrel	N
PF05131	3	147	Pep3_Vps18	-	N
PF12554	3	48	MOZART1	-	N
PF05721	4	211	PhyH	Cupin	N
PF00486	3	77	Trans_reg_C	HTH	N
PF02631	3	122	RecX	-	N
PF07075	3	365	DUF1343	-	N
PF08492	4	59	SRP72	-	L
PF04548	4	212	AIG1	AAA	N
PF02301	3	206	HORMA	-	N
PF08626	4	1185	TRAPPC9-Trs120	SNARE	L
PF00984	4	96	UDPG_MGDP_dh	5_3_exonuc_C	N
PF04979	4	132	IPP-2	-	L
PF00516	3	488	GP120	-	N
PF03323	3	470	GerA	RND_permease	T
PF01644	4	163	Chitin_synth_1	GT-A	N
PF00129	3	179	MHC_I	MHC	N
PF01881	3	155	Cas_Cas6	RAMPS-Cas5-like	N
PF02773	3	138	S-AdoMet_synt_C	-	N
PF09229	3	137	Aha1_N	-	N
PF08514	3	118	STAG	-	N
PF08344	3	63	TRP_2	-	N
PF09327	3	81	DUF1983	-	N
PF01035	4	85	DNA_binding_1	-	N
PF01933	3	301	UPF0052	-	L
PF03599	3	386	CdhD	TIM_barrel	N
PF02157	3	278	Man-6-P_recep	M6PR	T
PF08416	3	131	PTB	PH	N
PF07553	3	48	Lipoprotein_Ltp	-	N
PF01530	4	31	zf-C2HC	-	N
PF03034	4	281	PSS	-	T
PF05204	3	110	Hom_end	Histone	N
PF08065	3	112	K167R	-	N
PF06886	4	57	TPX2	-	C
PF06418	4	276	CTP_synth_N	AAA	L
PF07723	4	26	LRR_2	LRR	N
PF07099	3	168	DUF1361	-	T
PF09693	3	40	Phage_XkdX	-	N
PF07021	3	193	MetW	NADP_Rossmann	N
PF06159	4	249	DUF974	-	N
PF01156	4	313	IU_nuc_hydro	-	N
PF02984	4	118	Cyclin_C	Cupin	N
PF02863	3	70	Arg_repressor_C	-	N
PF00140	3	37	Sigma70_r1_2	-	N
PF07538	3	36	ChW	-	N
PF05591	3	158	DUF770	-	N
PF12358	3	77	DUF3644	-	N
PF08399	4	123	VWA_N	-	N
PF04432	3	161	FrhB_FdhB_C	-	N
PF12971	3	86	NAGLU_N	-	N
PF04729	4	154	ASF1_hist_chap	ASF1-like	N
PF11950	3	92	DUF3467	-	N
PF02540	4	242	NAD_synthase	PP-loop	N
PF10901	3	103	DUF2690	-	N
PF05792	3	32	Candida_ALS	-	L
PF03051	3	438	Peptidase_C1_2	Peptidase_CA	N
PF11848	3	48	DUF3368	-	N
PF09732	3	125	CactinC_cactus	-	N
PF01326	3	329	PPDK_N	-	L
PF10569	4	31	Thiol-ester_cl	-	N
PF04879	3	55	Molybdop_Fe4S4	-	N
PF00874	4	90	PRD	PRC-barrel	N
PF00230	4	227	MIP	-	T
PF03990	3	43	DUF348	-	N
PF05106	3	100	Phage_holin_3	-	T
PF08211	3	124	dCMP_cyt_deam_2	CCT	N
PF10346	3	36	Con-6	-	N
PF07675	3	168	Cleaved_Adhesin	GBD	N
PF03453	4	163	MoeA_N	-	N
PF02833	4	127	DHHA2	-	N
PF02108	3	128	FliH	ATP_synthase	N
PF01290	3	41	Thymosin	-	N
PF01874	3	277	CitG	-	L
PF03849	4	366	Tfb2	-	L
PF00665	3	120	rve	RNase_H	N
PF05172	3	101	MPPN	RRM	N
PF11871	3	128	DUF3391	-	N
PF07090	3	177	DUF1355	Glutaminase_I	N
PF03011	3	150	PFEMP	DAP_epimerase	L
PF09546	3	328	Spore_III_AE	-	T
PF00254	4	96	FKBP_C	-	N
PF10103	3	342	DUF2342	-	L
PF12256	3	175	TcdB_toxin_midN	Beta_propeller	N
PF05506	3	89	DUF756	-	N
PF01443	3	226	Viral_helicase1	AAA	N
PF05419	3	133	GUN4	TPR	N
PF11977	4	155	RNase_Zc3h12a	PIN	N
PF06807	4	195	Clp1	-	N
PF03781	3	260	FGE-sulfatase	-	N
PF03895	3	78	YadA	Pilus	L
PF08357	3	150	SEFIR	STIR	N
PF01297	3	256	SBP_bac_9	-	L
PF01424	4	55	R3H	-	N
PF01790	3	249	LGT	-	T
PF04601	3	142	DUF569	Trefoil	N
PF03155	4	469	Alg6_Alg8	GT-C	T
PF03445	3	169	DUF294	NTP_transf	N
PF11717	3	55	Tudor-knot	Tudor	N
PF12852	3	182	Cupin_6	Cupin	N
PF02630	4	174	SCO1-SenC	Thioredoxin	N
PF02866	4	174	Ldh_1_C	LDH_C	N
PF03914	4	164	CBF	-	L
PF04404	3	160	ERF	-	N
PF08881	3	102	CVNH	-	N
PF07973	4	44	tRNA_SAD	-	N
PF01843	4	105	DIL	-	N
PF03650	3	120	UPF0041	MtN3-like	N
PF04053	3	443	Coatomer_WDAD	Beta_propeller	N
PF12793	3	115	SgrR_N	HTH	N
PF03931	3	64	Skp1_POZ	POZ	N
PF11604	3	70	CusF_Ec	-	N
PF08309	3	42	LVIVD	Beta_propeller	N
PF10006	3	69	DUF2249	SirA-like	N
PF00637	3	144	Clathrin	TPR	N
PF02893	4	69	GRAM	PH	N
PF01857	3	133	RB_B	Cupin	N
PF03666	3	452	NPR3	NPR	L
PF11204	3	81	DUF2985	-	T
PF00664	3	275	ABC_membrane	ABC_membrane	T
PF11769	3	201	DUF3313	AcetylDC-like	L
PF01488	3	135	Shikimate_DH	NADP_Rossmann	L
PF04795	4	89	PAPA-1	-	L
PF05225	4	45	HTH_psq	HTH	N
PF10691	3	73	DUF2497	-	L
PF12640	3	162	UPF0489	Arginase	N
PF08686	3	34	PLAC	-	N
PF00719	3	156	Pyrophosphatase	-	N
PF02735	4	200	Ku	-	N
PF03876	4	70	RNA_pol_Rpb7_N	Ribosome_L1	N
PF08277	3	71	PAN_3	PA14	N
PF07779	3	229	Cas1p	Acyl-CoA_dh	T
PF08797	4	107	HIRAN	-	N
PF04750	3	201	Far-17a_AIG1	-	T
PF03969	4	362	AFG1_ATPase	AAA	N
PF01894	3	118	UPF0047	-	N
PF03542	3	356	Tuberin	-	N
PF01715	4	253	IPPT	AAA	N
PF03802	3	170	CitX	-	N
PF00703	3	110	Glyco_hydro_2	-	N
PF11903	3	73	DUF3423	Met_repress	N
PF01796	3	68	DUF35	OB	N
PF12848	4	85	ABC_tran_2	AAA	N
PF00097	4	41	zf-C3HC4	RING	N
PF09349	3	159	OHCU_decarbox	-	L
PF09834	3	53	DUF2061	-	T
PF02347	4	429	GDC-P	PLP_aminotran	L
PF12417	3	72	DUF3669	-	N
PF02395	3	769	Peptidase_S6	Peptidase_PA	L
PF11496	3	296	HDA2-3	AAA	L
PF00209	4	523	SNF	-	T
PF03134	4	94	TB2_DP1_HVA22	-	T
PF04003	3	110	Utp12	-	N
PF03259	4	91	Robl_LC7	PF	N
PF02195	4	90	ParBc	ParBc	N
PF00201	3	501	UDPGT	GT-B	N
PF01918	4	71	Alba	AlbA	N
PF06445	3	154	AraC_E_bind	Ribosome_L1	N
PF01138	4	132	RNase_PH	S5	N
PF01113	3	124	DapB_N	NADP_Rossmann	N
PF09601	3	173	DUF2459	-	N
PF01584	3	138	CheW	-	N
PF03934	3	280	GspK	HHH	L
PF01789	4	176	PsbP	-	N
PF09757	3	181	Arb2	AB_hydrolase	N
PF02770	3	52	Acyl-CoA_dh_M	-	N
PF03454	3	73	MoeA_C	-	N
PF00590	4	210	TP_methylase	-	N
PF02522	3	229	Antibiotic_NAT	-	N
PF02114	3	265	Phosducin	Thioredoxin	L
PF01357	3	82	Pollen_allerg_1	-	N
PF07991	3	165	IlvN	NADP_Rossmann	N
PF11543	3	80	UN_NPL4	Ubiquitin	N
PF09079	3	85	Cdc6_C	-	N
PF00112	3	220	Peptidase_C1	Peptidase_CA	N
PF00361	4	270	Oxidored_q1	ComplexI-N	T
PF00265	4	176	TK	AAA	N
PF01049	3	149	Cadherin_C	-	L
PF02126	3	308	PTE	Amidohydrolase	N
PF00166	4	93	Cpn10	Golgi_traff	N
PF02635	3	119	DrsE	DsrEFH-like	N
PF02412	3	16	TSP_3	-	N
PF01455	3	68	HupF_HypC	-	N
PF01485	3	64	IBR	-	N
PF12035	3	35	DUF3521	-	N
PF08021	3	117	FAD_binding_9	FAD_DHS	N
PF04720	3	218	DUF506	PDDEXK	L
PF12063	3	238	DUF3543	-	L
PF01172	4	91	SBDS	-	N
PF01235	3	416	Na_Ala_symp	APC	T
PF03891	3	50	DUF333	-	N
PF10022	3	361	DUF2264	-	L
PF07287	3	362	DUF1446	-	N
PF06071	3	84	YchF-GTPase_C	Ubiquitin	N
PF08381	3	36	DZC	-	N
PF02582	3	175	DUF155	-	N
PF04355	3	71	SmpA_OmlA	PepSY	N
PF03069	3	369	FmdA_AmdA	-	N
PF12850	4	156	Metallophos_2	Calcineurin	N
PF08230	3	42	Cpl-7	-	N
PF02565	3	118	RecO_C	-	N
PF00518	3	110	E6	-	N
PF06769	3	80	Plasmid_Txe	Plasmid_toxin	N
PF07879	3	64	PHB_acc_N	-	N
PF12814	3	123	Mcp5_PH	PH	N
PF05949	3	149	DUF881	Dim_A_B_barrel	N
PF02113	3	383	Peptidase_S13	Beta-lactamase	N
PF00175	3	109	NAD_binding_1	NADP_Rossmann	N
PF01204	4	512	Trehalase	6_Hairpin	N
PF02098	4	152	His_binding	Calycin	N
PF00619	3	85	CARD	DUF362	N
PF05783	4	490	DLIC	AAA	L
PF05444	4	152	DUF753	-	N
PF09807	3	249	DUF2348	-	L
PF04266	3	104	ASCH	PUA	N
PF04448	3	69	DUF551	-	N
PF00478	3	351	IMPDH	TIM_barrel	N
PF07904	3	91	CT20	-	N
PF00652	3	125	Ricin_B_lectin	Trefoil	N
PF01936	4	146	NYN	PIN	N
PF03192	3	210	DUF257	-	N
PF08332	3	128	CaMKII_AD	NTF2	N
PF12423	3	45	KIF1B	-	N
PF01329	4	96	Pterin_4a	-	N
PF09492	3	289	Pec_lyase	6_Hairpin	N
PF08321	4	95	PPP5	TPR	N
PF00806	4	35	PUF	TPR	N
PF00681	3	45	Plectin	-	N
PF03413	3	64	PepSY	PepSY	N
PF07631	3	128	PSD4	-	N
PF09698	4	36	GSu_C4xC__C2xCH	Multiheme_cytos	N
PF01472	3	74	PUA	PUA	N
PF06965	3	378	Na_H_antiport_1	CPA_AT	T
PF01839	4	33	FG-GAP	Beta_propeller	N
PF01756	4	186	ACOX	Acyl-CoA_dh	N
PF01812	4	186	5-FTHF_cyc-lig	NagB-like	L
PF00264	4	228	Tyrosinase	Defensin	N
PF04818	3	64	DUF618	-	N
PF10613	4	65	Lig_chan-Glu_bd	PBP	N
PF08849	3	191	DUF1819	-	N
PF02834	4	87	2_5_RNA_ligase	2H	N
PF07858	3	125	LEH	NTF2	N
PF00405	4	330	Transferrin	PBP	N
PF11801	3	168	Tom37_C	-	N
PF03351	4	125	DOMON	-	N
PF05089	3	333	NAGLU	Glyco_hydro_tim	N
PF06252	3	119	DUF1018	-	N
PF03271	4	43	EB1	-	C
PF06048	3	285	DUF927	AAA	N
PF07498	3	43	Rho_N	HeH	N
PF05090	3	446	VKG_Carbox	-	T
PF04811	4	243	Sec23_trunk	vWA-like	N
PF02357	4	92	NusG	NusG-like	N
PF04294	3	132	VanW	-	N
PF12396	4	64	DUF3659	-	N
PF00567	3	122	TUDOR	Tudor	N
PF08379	3	82	Bact_transglu_N	-	N
PF00389	3	150	2-Hacid_dh	FnI-like	L
PF00004	3	130	AAA	AAA	N
PF10756	3	73	DUF2581	-	N
PF06859	4	110	Bin3	NADP_Rossmann	N
PF06733	3	174	DEAD_2	AAA	N
PF09368	4	76	Sas10_Utp3_C	-	N
PF05964	4	54	FYRN	-	N
PF09383	3	76	NIL	-	N
PF04526	3	101	DUF568	-	N
PF07796	3	166	DUF1638	-	N
PF05845	3	192	PhnH	-	L
PF04340	3	225	DUF484	GAF	C
PF05282	3	360	AAR2	-	L
PF00032	3	102	Cytochrom_B_C	-	T
PF05057	4	218	DUF676	AB_hydrolase	N
PF03417	4	225	AAT	NTN	N
PF00391	4	81	PEP-utilizers	-	N
PF07769	3	35	PsiF_repeat	-	N
PF11754	4	202	Velvet	-	L
PF03403	4	381	PAF-AH_p_II	AB_hydrolase	N
PF03090	3	137	Replicase	ADP-ribosyl	N
PF00493	3	326	MCM	AAA	L
PF02015	3	201	Glyco_hydro_45	DNA_primase_lrg	N
PF06891	3	135	P2_Phage_GpR	-	N
PF12937	3	48	F-box-like	F-box	N
PF03360	4	207	Glyco_transf_43	GT-A	N
PF06073	3	110	DUF934	-	N
PF04961	3	185	FTCD_C	-	L
PF01504	4	255	PIP5K	-	N
PF08557	3	39	Lipid_DES	-	N
PF02626	3	272	AHS2	-	N
PF00034	4	91	Cytochrom_C	Cytochrome-c	N
PF01210	4	159	NAD_Gly3P_dh_N	NADP_Rossmann	N
PF05958	3	352	tRNA_U5-meth_tr	NADP_Rossmann	N
PF02753	4	68	Pili_assembly_C	-	N
PF08334	3	108	GSPII_G	Pilus	N
PF00155	3	363	Aminotran_1_2	PLP_aminotran	L
PF10442	3	136	FIST_C	-	N
PF02729	4	142	OTCace_N	-	N
PF02445	3	296	NadA	-	N
PF01321	3	131	Creatinase_N	AMP_N-like	N
PF03074	3	371	GCS	GCS	N
PF06565	4	33	DUF1126	-	N
PF05735	3	201	TSP_C	-	N
PF00720	3	95	SSI	-	N
PF01161	4	145	PBP	-	N
PF05069	3	148	Phage_tail_S	Phage_tail	N
PF02570	3	198	CbiC	-	L
PF09931	3	163	DUF2163	-	N
PF10541	3	58	KASH	-	L
PF02965	3	136	Met_synt_B12	-	N
PF00208	4	244	ELFV_dehydrog	NADP_Rossmann	N
PF10431	4	89	ClpB_D2-small	-	N
PF00612	3	21	IQ	-	N
PF03349	3	427	Toluene_X	MBB	L
PF01475	3	120	FUR	HTH	N
PF00995	4	564	Sec1	-	L
PF02475	4	200	Met_10	NADP_Rossmann	N
PF05254	3	68	UPF0203	-	N
PF09359	3	283	VTC	-	N
PF08543	4	246	Phos_pyr_kin	Ribokinase	L
PF10117	3	321	McrBC	PDDEXK	N
PF07971	4	500	Glyco_hydro_92	Pec_lyase	N
PF02229	4	83	PC4	-	N
PF05693	3	633	Glycogen_syn	GT-B	N
PF05018	4	190	DUF667	-	N
PF01398	4	114	Mov34	Mov34-like	N
PF03690	3	318	UPF0160	-	N
PF09424	3	143	YqeY	Gal_mutarotase	N
PF09172	3	301	DUF1943	-	N
PF01229	3	486	Glyco_hydro_39	Glyco_hydro_tim	N
PF00031	4	94	Cystatin	Cystatin	N
PF03764	4	120	EFG_IV	S5	N
PF00817	4	150	IMS	-	N
PF07792	4	58	Afi1	AVL9	N
PF08361	3	121	TetR_C_2	TetR_C	N
PF00132	4	36	Hexapep	-	N
PF12688	3	120	TPR_5	TPR	N
PF07859	3	211	Abhydrolase_3	AB_hydrolase	N
PF01980	4	120	UPF0066	-	N
PF08842	3	284	Mfa2	FimbA	N
PF04169	3	253	DUF404	-	L
PF01042	3	121	Ribonuc_L-PSP	-	N
PF02731	3	158	SKIP_SNW	-	C
PF09643	3	122	YopX	-	N
PF08491	3	276	SE	NADP_Rossmann	N
PF00797	3	240	Acetyltransf_2	Peptidase_CA	N
PF02353	4	273	CMAS	NADP_Rossmann	N
PF08700	3	87	Vps51	Vps51	N
PF02771	3	113	Acyl-CoA_dh_N	-	N
PF07059	3	227	DUF1336	-	N
PF12802	4	61	MarR_2	HTH	N
PF00293	4	135	NUDIX	NUDIX	N
PF02793	4	66	HRM	-	N
PF12672	3	176	DUF3793	-	N
PF07890	3	130	Rrp15p	-	L
PF08447	3	91	PAS_3	PAS	N
PF01695	3	178	IstB_IS21	AAA	N
PF00360	3	183	PHY	GAF	N
PF06167	3	253	MtfA	-	N
PF00406	3	151	ADK	AAA	N
PF07517	4	266	SecA_DEAD	AAA	L
PF12003	3	220	DUF3497	-	N
PF02225	3	101	PA	-	N
PF06316	3	199	Ail_Lom	MBB	N
PF12412	3	46	DUF3667	-	T
PF10418	3	40	DHODB_Fe-S_bind	-	N
PF00936	3	75	BMC	-	N
PF02421	4	189	FeoB_N	AAA	N
PF07238	3	102	PilZ	-	N
PF01466	4	78	Skp1	-	N
PF08367	4	248	M16C_assoc	-	L
PF08388	3	80	GIIM	Intron-mat_II	N
PF06530	3	126	Phage_antitermQ	HTH	N
PF04398	4	110	DUF538	-	N
PF03232	3	172	COQ7	Ferritin	N
PF02308	4	135	MgtC	-	T
PF04900	4	101	Fcf1	PIN	N
PF02209	3	36	VHP	-	N
PF03311	3	128	Cornichon	-	T
PF05023	3	213	Phytochelatin	Peptidase_CA	N
PF03853	3	173	YjeF_N	NADP_Rossmann	N
PF01483	3	87	P_proprotein	GBD	N
PF08783	3	74	DWNN	Ubiquitin	N
PF06732	3	282	Pescadillo_N	-	L
PF12303	3	141	SNDH	-	N
PF12769	4	87	DUF3814	-	T
PF08153	4	130	NGP1NT	-	N
PF00295	3	326	Glyco_hydro_28	Pec_lyase	N
PF02755	4	26	RPEL	-	N
PF07855	3	163	DUF1649	-	N
PF04608	3	143	PgpA	-	T
PF08695	4	117	Coa1	MIM-OM_import	T
PF07678	4	246	A2M_comp	6_Hairpin	N
PF02822	3	26	Antistasin	-	N
PF12621	3	95	DUF3779	-	N
PF04472	3	73	DUF552	-	N
PF00648	4	298	Peptidase_C2	Peptidase_CA	N
PF09411	3	139	PagL	MBB	N
PF02049	3	97	FliE	-	N
PF04677	4	122	CwfJ_C_1	HIT	N
PF12171	3	27	zf-C2H2_jaz	C2H2-zf	N
PF11888	3	136	DUF3408	-	N
PF02675	3	106	AdoMet_dc	-	N
PF12861	4	85	zf-Apc11	RING	N
PF10517	4	108	DM13	-	N
PF10513	4	161	EPL1	-	N
PF05544	3	325	Pro_racemase	DALR	N
PF08584	3	284	Ribonuc_P_40	-	N
PF01029	3	134	NusB	-	N
PF00421	3	437	PSII	-	T
PF12849	4	281	PBP_like_2	PBP	L
PF08538	3	303	DUF1749	AB_hydrolase	L
PF10536	3	363	PMD	-	N
PF02458	3	432	Transferase	CoA-acyltrans	N
PF07627	3	102	PSCyt3	-	L
PF05649	4	388	Peptidase_M13_N	-	N
PF04233	3	112	Phage_Mu_F	-	N
PF02065	3	394	Melibiase	Glyco_hydro_tim	N
PF05630	3	208	NPP1	-	N
PF01926	3	108	MMR_HSR1	AAA	N
PF12450	3	101	vWF_A	-	N
PF01368	4	117	DHH	-	N
PF04542	3	71	Sigma70_r2	HTH	N
PF05572	4	154	Peptidase_M43	Peptidase_MA	N
PF07657	3	77	MNNL	-	N
PF04101	4	167	Glyco_tran_28_C	GT-B	N
PF00121	4	244	TIM	TIM_barrel	N
PF00179	3	140	UQ_con	UBC	N
PF04060	3	35	FeS	4Fe-4S	N
PF05738	3	70	Cna_B	Transthyretin	N
PF02551	4	132	Acyl_CoA_thio	HotDog	N
PF12801	4	48	Fer4_5	4Fe-4S	T
PF10502	3	138	Peptidase_S26	Peptidase_PA	N
PF01417	4	124	ENTH	EGF	N
PF05240	3	55	APOBEC_C	CCT	N
PF00418	4	31	Tubulin-binding	-	N
PF02769	3	151	AIRS_C	-	N
PF02390	3	197	Methyltransf_4	NADP_Rossmann	N
PF09431	3	140	DUF2013	-	N
PF09282	4	27	Mago-bind	-	N
PF02580	3	145	Tyr_Deacylase	-	N
PF00908	3	177	dTDP_sugar_isom	Cupin	N
PF02608	3	306	Bmp	Periplas_BP	N
PF12014	4	135	DUF3506	-	N
PF00249	4	48	Myb_DNA-binding	HTH	N
PF00651	4	111	BTB	POZ	N
PF12671	3	157	Amidase_6	Peptidase_CA	N
PF03181	3	217	BURP	-	N
PF08351	3	92	DUF1726	-	N
PF08362	3	143	TetR_C_3	TetR_C	N
PF02897	4	415	Peptidase_S9_N	Beta_propeller	N
PF01380	4	131	SIS	SIS	N
PF03987	4	62	Autophagy_act_C	-	N
PF01593	3	449	Amino_oxidase	NADP_Rossmann	L
PF00472	4	114	RF-1	RF	L
PF11412	3	124	DsbC	-	N
PF00239	3	141	Resolvase	-	N
PF02927	3	91	CelD_N	-	N
PF04149	3	56	DUF397	-	N
PF04408	3	102	HA2	-	N
PF08244	4	86	Glyco_hydro_32C	-	N
PF03062	4	321	MBOAT	-	T
PF05043	4	87	Mga	HTH	N
PF01515	4	319	PTA_PTB	Ion_channel	N
PF07693	4	325	KAP_NTPase	AAA	N
PF06337	4	99	DUSP	-	N
PF01106	4	68	NifU	NfeD-like	N
PF01873	3	125	eIF-5_eIF-2B	-	N
PF01261	3	211	AP_endonuc_2	TIM_barrel	N
PF04721	3	62	DUF750	-	N
PF09324	4	86	DUF1981	-	N
PF01863	3	205	DUF45	Peptidase_MA	N
PF03848	3	192	TehB	NADP_Rossmann	N
PF01875	3	276	Memo	Leu-IlvD	N
PF04734	4	676	Ceramidase_alk	-	N
PF02597	4	78	ThiS	Ubiquitin	N
PF09694	3	226	Gcw_chp	MBB	N
PF08487	4	118	VIT	Cupin	N
PF01856	3	155	HP_OMP	MBB	N
PF01250	4	92	Ribosomal_S6	-	N
PF09699	4	41	Paired_CXXCH_1	Multiheme_cytos	N
PF04261	3	313	Dyp_perox	Dim_A_B_barrel	N
PF10568	4	72	Tom37	Thioredoxin	N
PF01410	3	214	COLFI	Fibrinogen_C	N
PF00876	3	354	Innexin	-	T
PF00005	3	118	ABC_tran	AAA	N
PF11006	3	87	DUF2845	-	N
PF08295	3	101	HDAC_interact	-	N
PF02811	4	175	PHP	Amidohydrolase	N
PF10564	3	99	MAR_sialic_bdg	-	N
PF00620	4	153	RhoGAP	GAP	N
PF08801	3	425	Nucleoporin_N	Beta_propeller	L
PF01225	4	76	Mur_ligase	NADP_Rossmann	N
PF03641	4	133	Lysine_decarbox	DprA	N
PF08640	3	83	U3_assoc_6	-	N
PF04116	3	114	FA_hydroxylase	-	T
PF04347	3	86	FliO	-	L
PF00675	3	149	Peptidase_M16	Peptidase_MD	N
PF12900	3	143	Pyridox_ox_2	FMN-binding	N
PF10316	4	274	7TM_GPCR_Srbc	GPCR_A	T
PF08325	3	186	WLM	Peptidase_MA	L
PF12075	3	39	KN_motif	-	N
PF10497	3	105	zf-4CXXC_R1	-	N
PF03881	4	288	Fructosamin_kin	PKinase	N
PF10639	3	113	UPF0546	DMT	T
PF03548	3	165	LolA	LigB	N
PF09811	3	39	Yae1_N	ATP_synthase	N
PF04096	4	140	Nucleoporin2	-	N
PF02583	3	85	DUF156	-	N
PF05938	3	112	Self-incomp_S1	-	N
PF08210	3	117	APOBEC_N	CCT	N
PF08331	3	78	DUF1730	-	N
PF08621	4	49	RPAP1_N	-	N
PF04139	4	252	Rad9	DNA_clamp	N
PF10335	3	145	DUF294_C	KNTase_C	N
PF04784	3	117	DUF547	-	N
PF01152	3	120	Bac_globin	GlnB-like	N
PF11726	3	180	DUF3296	-	N
PF01219	3	104	DAGK_prokar	-	T
PF03459	3	64	TOBE	OB	N
PF02206	3	69	WSN	-	N
PF05378	4	176	Hydant_A_N	Actin_ATPase	N
PF02689	4	819	Herpes_Helicase	AAA	N
PF03435	3	386	Saccharop_dh	NADP_Rossmann	L
PF05731	3	385	TROVE	-	N
PF05770	4	307	Ins134_P3_kin	ATP-grasp	N
PF02728	4	101	Cu_amine_oxidN3	CopD_like	N
PF03733	3	53	DUF307	-	T
PF02643	3	108	DUF192	-	N
PF12835	3	187	Integrase_1	DNA-mend	N
PF00224	4	348	PK	PK_TIM	N
PF07167	3	172	PhaC_N	AB_hydrolase	N
PF00679	4	89	EFG_C	EF-G_C	N
PF00444	3	38	Ribosomal_L36	-	N
PF04563	4	203	RNA_pol_Rpb2_1	-	N
PF02952	3	142	Fucose_iso_C	FucI-AraA_C	N
PF04847	3	185	Calcipressin	RRM	N
PF00931	3	285	NB-ARC	AAA	N
PF00670	3	162	AdoHcyase_NAD	NADP_Rossmann	N
PF06333	3	420	Med13_C	-	L
PF02776	4	172	TPP_enzyme_N	THDP-binding	N
PF12874	4	25	zf-met	C2H2-zf	N
PF03820	3	307	Mtc	-	T
PF08428	3	65	Rib	E-set	N
PF06278	3	565	DUF1032	-	N
PF08064	3	107	UME	-	N
PF00933	4	227	Glyco_hydro_3	Glyco_hydro_tim	N
PF04982	3	120	HPP	FUSC	T
PF00178	4	85	Ets	HTH	N
PF05997	3	217	Nop52	-	N
PF02487	4	409	CLN3	MFS	T
PF04751	3	158	DUF615	-	L
PF08922	3	80	DUF1905	-	N
PF11710	3	196	Git3	GPCR_A	T
PF00905	3	304	Transpeptidase	Beta-lactamase	N
PF01946	4	230	Thi4	NADP_Rossmann	N
PF05159	3	269	Capsule_synth	GT-B	N
PF06165	3	110	Glyco_transf_36	-	N
PF03353	3	310	Lin-8	-	L
PF00609	4	161	DAGK_acc	-	N
PF03222	3	394	Trp_Tyr_perm	APC	T
PF03190	3	163	DUF255	Thioredoxin	N
PF10159	3	78	MMtag	-	L
PF00815	3	413	Histidinol_dh	AIG2	L
PF02045	4	58	CBFB_NFYA	-	N
PF00232	3	455	Glyco_hydro_1	Glyco_hydro_tim	N
PF05100	3	206	Phage_tail_L	Phage_tail	N
PF02906	3	294	Fe_hyd_lg_C	-	N
PF08867	3	104	FRG	-	N
PF08340	3	87	DUF1732	-	N
PF04430	3	110	DUF498	-	N
PF02627	4	85	CMD	AhpD-like	N
PF11380	3	691	DUF3184	-	N
PF00812	3	146	Ephrin	CU_oxidase	N
PF12354	3	57	Internalin_N	-	T
PF12390	3	40	Se-cys_synth_N	-	N
PF02205	3	18	WH2	-	N
PF03050	3	271	DDE_Tnp_IS66	RNase_H	N
PF00073	3	171	Rhv	Viral_ssRNA_CP	N
PF04026	3	84	SpoVG	-	N
PF08698	3	99	Fcf2	-	N
PF00235	4	121	Profilin	PF	N
PF04819	4	137	DUF716	-	T
PF01642	3	516	MM_CoA_mutase	-	L
PF04950	4	297	DUF663	-	N
PF04796	3	161	RepA_C	HTH	N
PF00046	4	57	Homeobox	HTH	N
PF05194	3	87	UreE_C	-	N
PF06962	3	140	rRNA_methylase	NADP_Rossmann	N
PF04092	3	124	SAG	-	N
PF10141	3	195	ssDNA-exonuc_C	-	N
PF08821	3	107	CGGC	-	N
PF00081	4	82	Sod_Fe_N	-	N
PF05181	3	52	XPA_C	-	N
PF01036	3	233	Bac_rhodopsin	GPCR_A	T
PF01281	4	48	Ribosomal_L9_N	-	N
PF01050	3	151	MannoseP_isomer	Cupin	N
PF04367	3	108	DUF502	-	T
PF07725	4	20	LRR_3	LRR	N
PF10404	4	64	BHD_2	-	N
PF00887	4	87	ACBP	-	N
PF09982	3	290	DUF2219	-	N
PF01328	4	317	Peroxidase_2	-	N
PF02576	4	141	DUF150	-	N
PF00848	3	271	Ring_hydroxyl_A	Bet_V_1_like	N
PF04783	4	60	DUF630	-	N
PF00683	3	42	TB	-	N
PF08446	3	108	PAS_2	PAS	N
PF02874	4	69	ATP-synt_ab_N	HAD	N
PF03553	3	302	Na_H_antiporter	IT	T
PF04560	4	82	RNA_pol_Rpb2_7	-	N
PF06202	4	370	GDE_C	6_Hairpin	N
PF02452	3	110	PemK	-	N
PF01126	3	205	Heme_oxygenase	HO	N
PF00854	3	373	PTR2	MFS	T
PF00691	4	97	OmpA	-	N
PF09458	3	72	H_lectin	-	N
PF01422	4	20	zf-NF-X1	-	N
PF08767	3	319	CRM1_C	TPR	N
PF00269	3	61	SASP	-	N
PF11051	3	266	Mannosyl_trans3	GT-A	N
PF04990	3	135	RNA_pol_Rpb1_7	-	N
PF10014	3	196	DUF2257	-	N
PF06957	4	422	COPI_C	-	L
PF00338	4	97	Ribosomal_S10	-	N
PF00479	4	183	G6PD_N	NADP_Rossmann	N
PF12797	4	22	Fer4_2	4Fe-4S	N
PF01145	4	179	Band_7	SPFH	N
PF00349	4	206	Hexokinase_1	Actin_ATPase	N
PF02652	3	522	Lactate_perm	IT	T
PF01954	3	60	DUF104	-	N
PF03480	3	286	SBP_bac_7	PBP	N
PF01096	4	39	TFIIS_C	Zn_Beta_Ribbon	N
PF08242	3	99	Methyltransf_12	NADP_Rossmann	N
PF05916	4	109	Sld5	-	N
PF01411	4	551	tRNA-synt_2c	tRNA_synt_II	N
PF00686	3	97	CBM_20	GHD	N
PF07974	4	32	EGF_2	EGF	N
PF04561	4	190	RNA_pol_Rpb2_2	-	N
PF02954	3	42	HTH_8	HTH	N
PF05137	3	78	PilN	EpsM	N
PF05834	4	374	Lycopene_cycl	NADP_Rossmann	L
PF00251	4	308	Glyco_hydro_32N	B_Fructosidase	N
PF09279	4	83	efhand_like	EF_hand	N
PF10602	3	177	RPN7	TPR	N
PF08147	4	64	DBP10CT	-	N
PF01470	4	203	Peptidase_C15	PgaPase	N
PF00149	3	198	Metallophos	Calcineurin	N
PF09260	3	91	DUF1966	GHD	N
PF06943	3	25	zf-LSD1	-	N
PF07378	3	126	FlbT	-	N
PF02410	4	100	DUF143	-	N
PF11209	3	116	DUF2993	-	N
PF04891	3	167	NifQ	-	L
PF01282	4	84	Ribosomal_S24e	-	N
PF02852	3	110	Pyr_redox_dim	-	N
PF10411	3	57	DsbC_N	-	N
PF04117	4	68	Mpv17_PMP22	-	T
PF10412	3	386	TrwB_AAD_bind	AAA	N
PF00416	4	106	Ribosomal_S13	H-int	N
PF00437	3	282	GSPII_E	AAA	N
PF07776	4	75	zf-AD	C2H2-zf	N
PF06182	3	233	DUF990	ABC-2	T
PF10531	3	59	SLBB	Ubiquitin	N
PF06998	3	123	DUF1307	-	N
PF05705	4	240	DUF829	AB_hydrolase	N
PF04453	3	388	OstA_C	MBB	N
PF12847	3	112	Methyltransf_18	NADP_Rossmann	N
PF09799	3	109	Transmemb_17	-	T
PF11924	3	280	DUF3442	-	N
PF08279	4	55	HTH_11	HTH	N
PF03462	3	116	PCRF	2heme_cytochrom	N
PF02639	3	130	DUF188	PIN	N
PF05926	3	140	Phage_GPL	-	N
PF05175	3	170	MTS	NADP_Rossmann	N
PF03067	3	183	Chitin_bind_3	-	N
PF02154	3	192	FliM	CheC-like	N
PF04446	4	254	Thg1	-	N
PF07291	3	184	MauE	DoxD-like	T
PF04628	4	132	Sedlin_N	SNARE	N
PF02018	3	131	CBM_4_9	GBD	N
PF03852	3	75	Vsr	PDDEXK	N
PF00642	4	27	zf-CCCH	-	N
PF06754	3	147	PhnG	-	L
PF08288	3	90	PIGA	GT-B	N
PF11954	3	100	DUF3471	-	N
PF11741	3	115	AMIN	-	N
PF12891	3	361	Glyco_hydro_44	Glyco_hydro_tim	N
PF03460	4	69	NIR_SIR_ferr	-	N
PF08032	4	76	SpoU_sub_bind	RNA_ribose_bind	N
PF10662	3	143	PduV-EutP	AAA	N
PF06984	3	87	MRP-L47	Ribo_L29	N
PF09084	3	216	NMT1	PBP	N
PF09697	3	70	Porph_ging	-	N
PF01191	3	74	RNA_pol_Rpb5_C	-	N
PF01998	3	64	DUF131	-	T
PF00383	3	102	dCMP_cyt_deam_1	CCT	N
PF01300	3	179	Sua5_yciO_yrdC	-	N
PF08774	4	97	VRR_NUC	PDDEXK	N
PF11823	3	73	DUF3343	-	N
PF02383	4	317	Syja_N	-	N
PF04770	3	61	ZF-HD_dimer	-	N
PF04073	4	123	YbaK	-	N
PF03588	4	173	Leu_Phe_trans	Acetyltrans	N
PF00793	3	272	DAHP_synth_1	TIM_barrel	N
PF02727	4	86	Cu_amine_oxidN2	CopD_like	N
PF02774	3	184	Semialdhyde_dhC	GAD	N
PF02806	4	93	Alpha-amylase_C	GHD	N
PF01427	3	198	Peptidase_M15	Peptidase_MD	N
PF01706	3	110	FliG_C	FliG	N
PF00481	3	257	PP2C	PP2C	N
PF06862	4	442	DUF1253	AAA	N
PF01403	4	434	Sema	-	N
PF12646	3	58	DUF3783	-	N
PF12140	3	118	DUF3588	-	N
PF12678	4	75	zf-rbx1	RING	N
PF00627	4	37	UBA	TypeIII_Chap	N
PF02896	3	294	PEP-utilizers_C	PK_TIM	L
PF01565	4	139	FAD_binding_4	FAD_Lum_binding	L
PF00411	3	110	Ribosomal_S11	Rubredoxin	N
PF04005	4	293	Hus1	DNA_clamp	L
PF10017	3	126	DUF2260	-	N
PF00160	3	155	Pro_isomerase	Cyclophil-like	N
PF00741	3	39	Gas_vesicle	-	N
PF01979	3	328	Amidohydro_1	Amidohydrolase	N
PF12756	4	101	zf-C2H2_2	C2H2-zf	N
PF00037	3	24	Fer4	4Fe-4S	N
PF00211	3	187	Guanylate_cyc	Nucleocapsid	N
PF04098	4	154	Rad52_Rad22	-	N
PF02467	3	66	Whib	-	N
PF03790	3	45	KNOX1	-	N
PF03865	3	404	ShlB	MBB	N
PF02544	4	150	Steroid_dh	Steroid_dh	T
PF02270	3	275	TFIIF_beta	-	N
PF05270	3	143	AbfB	Trefoil	N
PF03927	3	79	NapD	Dim_A_B_barrel	N
PF10082	3	381	DUF2320	MBB	N
PF03828	4	60	PAP_assoc	-	N
PF01487	4	224	DHquinase_I	TIM_barrel	N
PF00555	3	205	Endotoxin_M	-	N
PF02892	3	45	zf-BED	C2H2-zf	N
PF02320	3	65	UCR_hinge	-	N
PF10535	3	22	PQQ_C	-	N
PF02472	4	130	ExbD	-	T
PF06824	3	425	DUF1237	6_Hairpin	L
PF12931	3	284	Sec16_C	-	N
PF03835	4	145	Rad4	Peptidase_CA	N
PF02213	4	57	GYF	-	N
PF07976	3	169	Phe_hydrox_dim	-	N
PF04019	3	121	DUF359	-	N
PF08291	3	110	Peptidase_M15_3	Peptidase_MD	N
PF04755	4	198	PAP_fibrillin	-	N
PF02825	3	72	WWE	-	N
PF01185	3	82	Hydrophobin	-	L
PF00958	3	93	GMP_synt_C	-	N
PF02343	4	129	TRA-1_regulated	-	N
PF04397	4	98	LytTR	-	N
PF01678	4	121	DAP_epimerase	DALR	N
PF02023	3	96	SCAN	-	N
PF05585	3	164	DUF1758	Peptidase_AA	N
PF04454	3	255	Linocin_M18	Phage-coat	N
PF03782	3	151	AMOP	-	N
PF04520	3	152	DUF584	-	L
PF01068	4	202	DNA_ligase_A_M	DNA_clamp	N
PF07396	3	366	Porin_O_P	MBB	N
PF03900	4	76	Porphobil_deamC	-	N
PF08736	4	47	FA	-	N
PF07022	3	66	Phage_CI_repr	HTH	N
PF11806	3	126	DUF3327	-	N
PF08840	3	213	BAAT_C	AB_hydrolase	N
PF04343	3	122	DUF488	-	N
PF12673	3	87	DUF3794	-	N
PF00580	3	533	UvrD-helicase	AAA	L
PF07896	4	47	DUF1674	-	N
PF09983	3	181	DUF2220	Toprim-like	N
PF02844	3	100	GARS_N	-	N
PF03256	4	194	APC10	GBD	N
PF10193	4	114	Telomere_reg-2	-	N
PF05173	3	132	DapB_C	-	N
PF03520	3	200	KCNQ_channel	-	N
PF05128	3	162	DUF697	-	L
PF04578	3	59	DUF594	-	N
PF02581	3	180	TMP-TENI	TIM_barrel	N
PF00511	3	81	PPV_E2_C	-	N
PF01023	4	44	S_100	EF_hand	N
PF02903	3	120	Alpha-amylase_N	-	N
PF04014	4	47	SpoVT_AbrB	AbrB	N
PF03834	3	69	Rad10	-	N
PF13007	3	78	LZ_Tnp_IS66	-	C
PF08752	3	269	Gamma-COP	-	L
PF08712	3	87	Nfu_N	-	N
PF02557	3	132	VanY	Peptidase_MD	N
PF01478	4	106	Peptidase_A24	Peptidase_AA	T
PF00366	3	69	Ribosomal_S17	OB	N
PF05901	3	37	Excalibur	-	N
PF07503	3	35	zf-HYPF	-	N
PF03830	3	151	PTSIIB_sorb	-	N
PF08234	3	74	Spindle_Spc25	-	N
PF12439	3	223	GDE_N	-	N
PF02230	3	216	Abhydrolase_2	AB_hydrolase	N
PF05258	3	89	DUF721	T3SS-hook	N
PF08390	3	65	TRAM1	-	T
PF04299	3	169	FMN_bind_2	FMN-binding	N
PF00225	3	333	Kinesin	AAA	N
PF08481	3	95	GBS_Bsp-like	-	N
PF00329	3	103	Complex1_30kDa	-	N
PF00345	3	122	Pili_assembly_N	E-set	N
PF10343	3	287	DUF2419	-	N
PF00858	4	437	ASC	-	T
PF07521	4	43	RMMBL	RMMBL_DRMBL	N
PF05488	3	25	PAAR_motif	-	N
PF04166	3	299	PdxA	Ion_channel	N
PF07624	3	76	PSD2	-	N
PF04884	4	251	DUF647	-	L
PF10296	4	91	DUF2404	-	N
PF02928	4	54	zf-C5HC2	-	N
PF02559	4	98	CarD_TRCF	-	N
PF08501	3	83	Shikimate_dh_N	-	N
PF06155	3	89	DUF971	-	N
PF03200	4	801	Glyco_hydro_63	6_Hairpin	N
PF04749	4	104	PLAC8	-	N
PF02596	3	217	DUF169	-	N
PF01645	4	368	Glu_synthase	TIM_barrel	N
PF04997	4	338	RNA_pol_Rpb1_1	-	L
PF01832	3	134	Glucosaminidase	Lysozyme	N
PF10671	3	85	TcpQ	-	N
PF06452	3	185	DUF1083	-	N
PF03919	4	105	mRNA_cap_C	OB	N
PF03416	4	278	Peptidase_C54	Peptidase_CA	N
PF12224	3	250	Amidoligase_2	GCS	N
PF04809	3	120	HupH_C	-	N
PF03370	4	113	CBM_21	-	N
PF03159	4	237	XRN_N	PIN	N
PF11052	3	40	Tr-sialidase_C	-	L
PF07470	3	336	Glyco_hydro_88	6_Hairpin	N
PF03663	4	369	Glyco_hydro_76	6_Hairpin	N
PF10262	4	76	Rdx	-	N
PF08878	3	236	DUF1837	-	N
PF10396	4	115	TrmE_N	FBD	N
PF04686	3	100	SsgA	-	N
PF01726	3	65	LexA_DNA_bind	HTH	N
PF00753	3	194	Lactamase_B	Metallo-HOrase	N
PF00830	3	61	Ribosomal_L28	-	N
PF05913	3	358	DUF871	Cyclophil-like	N
PF05936	3	425	DUF876	-	L
PF00926	3	194	DHBP_synthase	-	N
PF00190	4	144	Cupin_1	Cupin	N
PF08676	4	144	MutL_C	-	N
PF04316	3	57	FlgM	-	N
PF03309	3	206	Bvg_acc_factor	Actin_ATPase	N
PF08547	4	162	CIA30	GBD	N
PF00562	4	386	RNA_pol_Rpb2_6	LEF-8-like	N
PF01393	4	57	Chromo_shadow	Tudor	N
PF05496	3	234	RuvB_N	AAA	N
PF01814	3	59	Hemerythrin	-	N
PF07587	3	266	PSD1	-	N
PF01183	4	181	Glyco_hydro_25	Glyco_hydro_tim	N
PF03665	4	196	UPF0172	Mov34-like	N
PF07540	4	95	NOC3p	-	N
PF10406	4	51	TAF8_C	-	N
PF07576	4	110	BRAP2	RRM	N
PF02199	3	34	SapA	-	N
PF06857	3	87	ACP	-	N
PF01847	3	156	VHL	-	N
PF05019	3	222	Coq4	-	N
PF02638	3	401	DUF187	Glyco_hydro_tim	N
PF01935	3	229	DUF87	AAA	N
PF00068	4	116	Phospholip_A2_1	-	N
PF13001	4	500	Ecm29	-	L
PF06507	4	83	Auxin_resp	-	N
PF02498	3	89	Bro-N	-	N
PF00102	3	235	Y_phosphatase	Phosphatase	N
PF00152	4	334	tRNA-synt_2	tRNA_synt_II	N
PF10366	3	108	Vps39_1	TPR	N
PF01536	3	332	SAM_decarbox	-	N
PF05208	4	363	ALG3	GT-C	T
PF11738	3	187	DUF3298	-	N
PF00079	4	369	Serpin	-	L
PF06082	3	658	DUF940	-	N
PF06745	3	226	KaiC	AAA	N
PF04757	3	226	Pex2_Pex12	-	L
PF02737	3	180	3HCDH_N	NADP_Rossmann	L
PF00248	4	283	Aldo_ket_red	-	N
PF00735	4	281	Septin	AAA	N
PF01867	4	282	Cas_Cas1	-	N
PF02598	4	289	DUF171	AB_Knot	N
PF01149	4	116	Fapy_DNA_glyco	-	N
PF10055	3	38	DUF2292	-	N
PF04934	4	142	Med6	-	N
PF08672	4	60	APC2	-	N
PF09623	3	225	Cas_NE0113	PDDEXK	N
PF02391	4	117	MoaE	-	N
PF00485	3	194	PRK	AAA	N
PF00899	3	136	ThiF	NADP_Rossmann	N
PF02002	4	105	TFIIE_alpha	HTH	N
PF00767	3	237	Poty_coat	-	N
PF00156	4	125	Pribosyltran	-	N
PF01083	3	179	Cutinase	AB_hydrolase	N
PF05383	4	61	La	-	N
PF04194	4	164	PDCD2_C	-	L
PF04675	4	176	DNA_ligase_A_N	-	N
PF01501	4	250	Glyco_transf_8	GT-A	N
PF04179	4	451	Init_tRNA_PT	Phosphatase	L
PF00133	4	601	tRNA-synt_1	PP-loop	N
PF01078	3	207	Mg_chelatase	AAA	N
PF00639	3	95	Rotamase	-	N
PF03795	4	95	YCII	Dim_A_B_barrel	N
PF03126	3	108	Plus-3	-	N
PF09862	3	113	DUF2089	HTH	N
PF12036	3	186	DUF3522	-	T
PF09365	3	211	DUF2461	-	N
PF08221	4	62	HTH_9	HTH	N
PF10558	3	166	MTP18	-	N
PF08782	4	96	c-SKI_SMAD_bind	-	N
PF12710	3	187	HAD	HAD	N
PF09684	3	139	Tail_P2_I	-	N
PF07043	3	39	DUF1328	-	T
PF01022	3	47	HTH_5	HTH	N
PF10075	4	143	PCI_Csn8	HTH	N
PF12914	3	50	SH3_7	-	N
PF03816	4	148	LytR_cpsA_psr	-	N
PF04339	3	370	DUF482	Acetyltrans	L
PF00632	4	315	HECT	-	N
PF00756	3	252	Esterase	AB_hydrolase	N
PF01037	4	74	AsnC_trans_reg	Dim_A_B_barrel	N
PF01775	3	124	Ribosomal_L18ae	-	N
PF01039	3	493	Carboxyl_trans	ClpP_crotonase	L
PF00385	3	55	Chromo	Tudor	N
PF07721	3	26	TPR_4	TPR	N
PF12499	3	144	DUF3707	-	N
PF11968	4	220	DUF3321	NADP_Rossmann	N
PF07714	3	259	Pkinase_Tyr	PKinase	N
PF02086	3	260	MethyltransfD12	NADP_Rossmann	N
PF04365	3	80	DUF497	-	N
PF12682	3	156	Flavodoxin_4	Flavoprotein	N
PF12951	3	32	Autotrns_rpt	Pec_lyase	N
PF07536	3	83	HWE_HK	His_Kinase_A	N
PF08123	3	205	DOT1	NADP_Rossmann	N
PF12464	3	55	Mac	-	N
PF03099	3	125	BPL_LplA_LipB	tRNA_synt_II	N
PF03950	4	173	tRNA-synt_1c_C	-	N
PF01418	3	107	HTH_6	HTH	N
PF09377	3	125	SBDS_C	EF-G_C	N
PF01791	4	236	DeoC	TIM_barrel	N
PF00772	4	103	DnaB	-	N
PF09298	3	107	DUF1969	-	N
PF00288	4	68	GHMP_kinases_N	S5	L
PF06594	3	43	HCBP_related	-	N
PF07729	4	125	FCD	FadR-C	N
PF01097	3	34	Defensin_2	Knottin_1	N
PF09388	3	45	SpoOE-like	-	N
PF12456	3	115	hSac2	-	N
PF09415	3	72	CENP-X	-	N
PF03632	3	370	Glyco_hydro_65m	6_Hairpin	N
PF09005	4	38	DUF1897	-	L
PF08434	3	262	CLCA_N	-	N
PF00100	3	262	Zona_pellucida	-	N
PF05645	3	257	RNA_pol_Rpc82	-	L
PF00153	4	96	Mito_carr	-	N
PF04070	3	62	DUF378	-	T
PF01939	3	228	DUF91	PDDEXK	N
PF10298	3	86	WhiA_N	-	N
PF12907	3	40	zf-met2	C2H2-zf	N
PF04983	4	157	RNA_pol_Rpb1_3	-	N
PF01702	4	238	TGT	-	N
PF01981	3	116	PTH2	PRTase-like	N
PF00881	4	165	Nitroreductase	-	N
PF02748	3	52	PyrI_C	-	N
PF08954	4	136	DUF1900	Beta_propeller	N
PF04321	3	287	RmlD_sub_bind	NADP_Rossmann	N
PF01713	4	83	Smr	-	N
PF07110	3	103	EthD	Dim_A_B_barrel	N
PF03661	3	248	UPF0121	-	T
PF04719	4	90	TAFII28	His_Kinase_A	N
PF00168	3	85	C2	C2	N
PF10324	4	318	7TM_GPCR_Srw	GPCR_A	T
PF10309	3	62	DUF2414	-	N
PF03463	4	132	eRF1_1	-	N
PF11992	3	325	DUF3488	-	T
PF08561	4	84	Ribosomal_L37	-	N
PF00919	3	98	UPF0004	-	N
PF02252	3	150	PA28_beta	-	N
PF08353	3	113	DUF1727	-	N
PF05206	4	259	TRM13	NADP_Rossmann	N
PF04214	3	70	DUF411	-	N
PF00569	3	46	ZZ	C1	N
PF11815	3	145	DUF3336	-	N
PF04189	3	299	Gcd10p	-	L
PF00773	3	326	RNB	-	N
PF06889	3	234	DUF1266	-	N
PF05741	3	55	zf-nanos	-	N
PF00266	4	371	Aminotran_5	PLP_aminotran	N
PF04860	3	347	Phage_portal	-	N
PF08235	3	157	LNS2	HAD	N
PF07894	4	284	DUF1669	PLD	N
PF01710	3	120	HTH_Tnp_IS630	HTH	N
PF00921	3	173	Lipoprotein_2	-	L
PF03414	3	338	Glyco_transf_6	GT-A	N
PF08000	3	124	DUF1696	PH	N
PF01381	3	55	HTH_3	HTH	N
PF00990	3	161	GGDEF	Nucleocapsid	N
PF07228	3	193	SpoIIE	PP2C	N
PF02657	3	125	SufE	Steroid_dh	N
PF03446	3	164	NAD_binding_2	NADP_Rossmann	N
PF00456	4	333	Transketolase_N	THDP-binding	N
PF05030	4	66	SSXT	-	N
PF05567	3	1039	Neisseria_PilC	Beta_propeller	L
PF04984	3	464	Phage_sheath_1	-	N
PF12932	3	118	Sec16	-	N
PF10021	3	148	DUF2263	-	N
PF04357	3	367	DUF490	AsmA-like	L
PF12110	3	287	Nup96	-	N
PF05301	3	120	Mec-17	Acetyltrans	N
PF09907	3	76	DUF2136	-	N
PF01276	3	417	OKR_DC_1	PLP_aminotran	N
PF12781	4	228	AAA_9	AAA	C
PF03538	3	325	VRP1	-	N
PF12098	3	104	DUF3574	-	N
PF09750	3	122	DRY_EERY	-	L
PF00576	4	112	Transthyretin	Transthyretin	N
PF00849	3	164	PseudoU_synth_2	-	N
PF01968	3	290	Hydantoinase_A	Actin_ATPase	L
PF07157	3	93	DNA_circ_N	NADP_Rossmann	N
PF12295	3	183	Symplekin_C	-	N
PF08914	3	65	Myb_DNA-bind_2	HTH	N
PF00453	3	108	Ribosomal_L20	-	L
PF05548	4	314	Peptidase_M11	Peptidase_MA	N
PF12631	3	73	GTPase_Cys_C	-	N
PF12936	4	93	Kri1_C	-	L
PF00988	4	131	CPSase_sm_chain	-	N
PF04263	4	123	TPK_catalytic	-	N
PF04968	4	65	CHORD	-	N
PF00583	3	83	Acetyltransf_1	Acetyltrans	N
PF04940	3	93	BLUF	-	N
PF12532	3	193	DUF3732	-	N
PF08415	3	58	NRPS	-	N
PF03143	4	102	GTP_EFTU_D3	-	N
PF00245	3	421	Alk_phosphatase	AlbA	N
PF01237	4	354	Oxysterol_BP	-	N
PF02991	3	104	Atg8	Ubiquitin	N
PF12584	3	147	TRAPPC10	SNARE	N
PF07508	3	102	Recombinase	-	N
PF03992	3	78	ABM	Dim_A_B_barrel	N
PF12844	4	64	HTH_19	HTH	N
PF11930	3	82	DUF3448	-	N
PF08267	3	311	Meth_synt_1	Methionine_synt	L
PF01453	4	114	B_lectin	-	N
PF00135	3	537	COesterase	AB_hydrolase	N
PF08345	3	160	YscJ_FliF_C	-	L
PF03829	3	117	PTSIIA_gutA	-	N
PF02144	3	275	Rad1	DNA_clamp	N
PF12476	3	52	DUF3696	-	N
PF01578	3	214	Cytochrom_C_asm	2heme_cytochrom	T
PF03850	3	276	Tfb4	vWA-like	L
PF00809	4	210	Pterin_bind	TIM_barrel	N
PF00964	3	90	Elicitin	-	L
PF06804	3	303	Lipoprotein_18	-	N
PF01269	3	229	Fibrillarin	NADP_Rossmann	N
PF01142	4	378	TruD	-	N
PF05827	3	281	ATP-synt_S1	-	T
PF11597	3	400	Med13_N	-	L
PF01900	3	107	RNase_P_Rpp14	-	N
PF02364	3	818	Glucan_synthase	GT-C	T
PF09445	4	164	Methyltransf_15	NADP_Rossmann	N
PF04069	3	257	OpuAC	PBP	N
PF08150	3	76	FerB	-	N
PF05004	3	309	IFRD	TPR	L
PF06719	3	155	AraC_N	Cupin	N
PF08660	4	170	Alg14	GT-B	N
PF00317	4	83	Ribonuc_red_lgN	-	N
PF12161	3	137	HsdM_N	-	N
PF01969	3	382	DUF111	-	L
PF08713	3	213	DNA_alkylation	TPR	N
PF00177	3	148	Ribosomal_S7	-	N
PF06650	3	275	DUF1162	-	N
PF00528	4	185	BPD_transp_1	BPD_transp_1	T
PF06908	3	177	DUF1273	DprA	N
PF03315	3	158	SDH_beta	-	N
PF02563	4	83	Poly_export	-	N
PF00842	3	129	Ala_racemase_C	-	N
PF01934	3	119	DUF86	KNTase_C	N
PF03199	4	105	GSH_synthase	-	N
PF05751	3	146	FixH	-	T
PF01876	4	150	RNase_P_p30	Amidohydrolase	N
PF00214	3	130	Calc_CGRP_IAPP	-	N
PF12833	3	81	HTH_18	HTH	N
PF03613	3	264	EIID-AGA	-	T
PF01014	3	138	Uricase	THBO-biosyn	N
PF09149	3	104	DUF1935	-	N
PF04074	3	153	DUF386	Cupin	N
PF03909	3	62	BSD	-	N
PF01557	4	217	FAA_hydrolase	FAH	N
PF07159	3	304	DUF1394	-	N
PF07866	3	64	DUF1653	-	N
PF01912	3	199	eIF-6	-	N
PF02785	3	107	Biotin_carb_C	-	N
PF01825	3	45	GPS	-	N
PF11397	3	342	GlcNAc	GT-A	N
PF02588	4	82	DUF161	-	T
PF00009	3	187	GTP_EFTU	AAA	N
PF05691	3	747	Raffinose_syn	Glyco_hydro_tim	N
PF02782	3	198	FGGY_C	Actin_ATPase	L
PF12906	4	47	RINGv	RING	N
PF00672	3	70	HAMP	-	T
PF03578	3	28	HGWP	-	N
PF00151	3	331	Lipase	AB_hydrolase	N
PF04516	3	237	CP2	-	N
PF10047	3	66	DUF2281	-	N
PF06327	4	101	DUF1053	-	N
PF04364	3	137	DNA_pol3_chi	-	N
PF02135	3	75	zf-TAZ	-	N
PF00165	3	42	HTH_AraC	HTH	N
PF09331	3	142	DUF1985	-	N
PF10230	3	266	DUF2305	AB_hydrolase	N
PF00638	3	122	Ran_BP1	PH	N
PF07908	3	48	D-aminoacyl_C	-	N
PF03755	3	159	YicC_N	-	N
PF04066	3	55	MrpF_PhaF	-	T
PF02187	4	73	GAS2	-	N
PF12130	3	142	DUF3585	-	C
PF02128	3	378	Peptidase_M36	Peptidase_MA	L
PF04815	3	103	Sec23_helical	-	N
PF03215	3	498	Rad17	AAA	N
PF00282	4	373	Pyridoxal_deC	PLP_aminotran	N
PF08737	3	414	Rgp1	-	L
PF09524	3	74	Phg_2220_C	-	N
PF01214	3	184	CK_II_beta	-	N
PF03797	3	265	Autotransporter	MBB	N
PF10248	3	176	Mlf1IP	-	L
PF01188	3	98	MR_MLE	Enolase_TIM	N
PF08609	3	98	Fes1	-	N
PF03123	3	59	CAT_RBD	-	N
PF09867	3	138	DUF2094	-	N
PF03167	4	152	UDG	-	N
PF00020	4	39	TNFR_c6	-	N
PF00139	3	237	Lectin_legB	Concanavalin	L
PF12706	4	194	Lactamase_B_2	Metallo-HOrase	N
PF04153	4	131	NOT2_3_5	-	N
PF12032	3	54	CLIP	-	N
PF03162	4	165	Y_phosphatase2	Phosphatase	N
PF02847	3	113	MA3	TPR	N
PF01855	4	230	POR_N	THDP-binding	N
PF01745	4	233	IPT	AAA	N
PF02365	4	129	NAM	-	N
PF06877	3	104	DUF1260	-	N
PF02350	3	346	Epimerase_2	GT-B	L
PF04473	3	153	DUF553	Peptidase_CA	N
PF04777	4	95	Evr1_Alr	-	N
PF07929	3	179	PRiA4_ORF3	-	N
PF07581	3	28	Glug	-	N
PF10908	3	120	DUF2778	-	N
PF06974	4	153	DUF1298	-	N
PF06863	3	118	DUF1254	-	N
PF07087	3	95	DUF1353	-	N
PF04445	3	235	DUF548	NADP_Rossmann	L
PF05890	3	271	Ebp2	-	L
PF01227	4	86	GTP_cyclohydroI	THBO-biosyn	N
PF10419	3	35	TFIIIC_sub6	-	N
PF04658	4	162	TAFII55_N	-	L
PF11721	3	174	Malectin	Malectin-like	N
PF08146	3	154	BP28CT	-	N
PF04237	3	92	DUF419	-	N
PF12215	3	299	GBA2_N	-	L
PF00114	3	108	Pilin	Pilus	N
PF04760	3	54	IF2_N	HTH	N
PF02466	3	128	Tim17	-	T
PF00413	3	152	Peptidase_M10	Peptidase_MA	N
PF03466	4	209	LysR_substrate	PBP	N
PF11883	4	47	DUF3403	-	N
PF00051	3	79	Kringle	-	N
PF01738	3	218	DLH	AB_hydrolase	N
PF01510	3	132	Amidase_2	-	N
PF04825	3	111	Rad21_Rec8_N	-	N
PF07394	4	392	DUF1501	AlbA	L
PF12257	4	281	DUF3608	-	N
PF00596	4	183	Aldolase_II	-	N
PF12719	3	300	Cnd3	TPR	L
PF01816	3	26	LRV	TPR	N
PF02413	3	130	Caudo_TAP	-	N
PF11739	3	207	DctA-YdbH	-	N
PF05631	3	354	DUF791	MFS	T
PF07997	3	120	DUF1694	-	N
PF02269	3	93	TFIID-18kDa	His_Kinase_A	N
PF01597	4	122	GCV_H	Hybrid	N
PF05762	4	222	VWA_CoxE	vWA-like	L
PF01420	4	167	Methylase_S	TRD	N
PF05093	4	102	CIAPIN1	-	N
PF07833	3	93	Cu_amine_oxidN1	-	N
PF01826	3	55	TIL	-	N
PF05648	3	223	PEX11	-	L
PF04414	3	214	tRNA_deacylase	-	N
PF04173	3	167	DoxD	DoxD-like	T
PF10437	3	86	Lip_prot_lig_C	-	N
PF09560	3	94	Spore_YunB	-	N
PF07965	3	87	Integrin_B_tail	-	N
PF12651	3	44	RHH_3	Met_repress	N
PF00125	3	75	Histone	His_Kinase_A	N
PF02120	3	85	Flg_hook	T3SS-hook	N
PF00127	3	99	Copper-bind	CU_oxidase	N
PF00441	4	150	Acyl-CoA_dh_1	Acyl-CoA_dh	N
PF07156	3	368	Prenylcys_lyase	NADP_Rossmann	N
PF06823	3	65	DUF1236	-	N
PF03916	3	313	NrfD	DHQS	T
PF12807	3	166	eIF3_p135	-	N
PF01280	3	148	Ribosomal_L19e	-	L
PF05426	3	272	Alginate_lyase	-	N
PF02883	4	115	Alpha_adaptinC2	E-set	N
PF00352	4	86	TBP	TBP-like	N
PF03141	4	506	DUF248	NADP_Rossmann	N
PF07994	3	292	NAD_binding_5	NADP_Rossmann	L
PF02838	4	133	Glyco_hydro_20b	-	N
PF10551	3	92	MULE	RNase_H	N
PF03266	3	168	NTPase_1	AAA	N
PF12838	3	52	Fer4_7	4Fe-4S	N
PF00278	4	116	Orn_DAP_Arg_deC	-	N
PF12223	3	81	DUF3602	-	N
PF10409	3	133	PTEN_C2	-	N
PF06262	3	97	DUF1025	-	N
PF03279	3	295	Lip_A_acyltrans	Acyltransferase	N
PF06537	3	499	DUF1111	Cytochrome-c	N
PF01423	4	68	LSM	-	N
PF00094	3	159	VWD	-	N
PF08205	4	89	C2-set_2	Ig	N
PF10056	3	86	DUF2293	-	N
PF02501	3	81	GSPII_IJ	Pilus	N
PF02668	3	255	TauD	Cupin	N
PF02518	3	111	HATPase_c	His_Kinase_A	N
PF00059	3	108	Lectin_C	C_Lectin	N
PF00745	3	101	GlutR_dimer	-	N
PF03109	3	119	ABC1	PKinase	N
PF03140	4	391	DUF247	-	L
PF12031	3	257	DUF3518	-	L
PF00306	4	113	ATP-synt_ab_C	-	N
PF03483	3	174	B3_4	PheT-TilS	N
PF02567	3	282	PhzC-PhzF	DALR	N
PF07915	4	81	PRKCSH	M6PR	N
PF08743	4	307	Nse4	-	L
PF00795	4	184	CN_hydrolase	-	N
PF03765	3	55	CRAL_TRIO_N	-	N
PF06444	3	56	NADH_dehy_S2_C	-	T
PF02946	3	76	GTF2I	-	N
PF12894	3	47	Apc4_WD40	Beta_propeller	N
PF00582	3	140	Usp	PP-loop	N
PF12775	4	272	AAA_7	AAA	N
PF03135	3	205	CagE_TrbE_VirB	-	N
PF09952	3	143	DUF2186	-	N
PF04967	3	53	HTH_10	HTH	N
PF03371	3	173	PRP38	-	N
PF05498	4	66	RALF	-	N
PF03017	3	73	Transposase_23	-	N
PF00645	3	82	zf-PARP	-	N
PF02219	4	287	MTHFR	FAD_PCMH	N
PF12274	4	96	DUF3615	-	N
PF12724	3	143	Flavodoxin_5	Flavoprotein	N
PF02146	4	181	SIR2	FAD_DHS	N
PF00410	3	129	Ribosomal_S8	-	N
PF09932	3	76	DUF2164	-	N
PF10300	3	466	DUF3808	TPR	L
PF01244	3	320	Peptidase_M19	Amidohydrolase	N
PF11376	3	266	DUF3179	-	N
PF05164	3	89	ZapA	-	N
PF01287	3	69	eIF-5a	OB	N
PF10547	3	120	P22_AR_N	-	N
PF12901	3	34	SUZ-C	-	N
PF02779	3	178	Transket_pyr	THDP-binding	N
PF01215	4	99	COX5B	Rubredoxin	N
PF08628	4	113	Nexin_C	-	N
PF00258	4	143	Flavodoxin_1	Flavoprotein	N
PF03561	3	149	Allantoicase	GBD	N
PF01118	3	121	Semialdhyde_dh	NADP_Rossmann	N
PF10381	4	25	Autophagy_Cterm	-	N
PF00631	3	55	G-gamma	-	N
PF08542	4	90	Rep_fac_C	AAA	N
PF04410	4	155	Gar1	-	L
PF11788	3	111	MRP-L46	-	N
PF05147	3	355	LANC_like	-	L
PF03467	4	176	Smg4_UPF3	RRM	L
PF00613	4	185	PI3Ka	TPR	N
PF01294	3	179	Ribosomal_L13e	-	L
PF03184	3	217	DDE_1	RNase_H	N
PF07012	3	34	Curlin_rpt	-	N
PF03009	4	255	GDPD	PLC	N
PF04021	3	28	Class_IIIsignal	-	T
PF04829	3	56	DUF638	-	L
PF01238	4	373	PMI_typeI	Cupin	N
PF00698	4	318	Acyl_transf_1	ParBc	L
PF07248	3	161	DUF1431	-	L
PF00041	4	85	fn3	E-set	N
PF09801	3	144	SYS1	-	T
PF12359	4	34	DUF3645	-	N
PF05621	3	302	TniB	AAA	N
PF04669	3	190	DUF579	-	N
PF05022	3	72	SRP40_C	-	N
PF01094	4	348	ANF_receptor	Periplas_BP	N
PF07969	4	404	Amidohydro_3	Amidohydrolase	N
PF10255	4	404	Paf67	TPR	N
PF03237	3	384	Terminase_6	AAA	N
PF11335	3	142	DUF3137	-	N
PF02828	3	56	L27	-	N
PF10294	3	170	Methyltransf_16	NADP_Rossmann	N
PF07774	3	217	DUF1620	-	T
PF06740	4	29	DUF1213	-	N
PF04424	4	121	DUF544	tRNA_synt_II	N
PF11329	3	367	DUF3131	-	N
PF03717	3	190	PBP_dimer	-	N
PF05653	4	300	DUF803	DMT	T
PF02775	3	153	TPP_enzyme_C	THDP-binding	N
PF00078	3	214	RVT_1	RdRP	N
PF08644	3	152	SPT16	-	N
PF00570	3	68	HRDC	HRDC-like	N
PF05592	3	509	Bac_rhamnosid	6_Hairpin	N
PF11258	3	283	DUF3048	-	N
PF07848	3	70	PaaX	HTH	N
PF00497	3	225	SBP_bac_3	PBP	N
PF00889	3	221	EF_TS	-	N
PF03819	4	74	MazG	MazG	N
PF06902	3	64	DUF1271	4Fe-4S	N
PF00476	4	383	DNA_pol_A	-	N
PF04049	4	144	APC8	-	L
PF02953	3	66	zf-Tim10_DDP	-	N
PF12842	4	147	DUF3819	-	N
PF04174	3	145	DUF407	ATP-grasp	N
PF12816	3	196	Vps8	-	N
PF03681	3	48	UPF0150	TTHA10132-281	N
PF00757	3	149	Furin-like	-	N
PF02898	3	372	NO_synthase	-	N
PF03168	4	101	LEA_2	-	N
PF09837	3	122	DUF2064	GT-A	N
PF07519	3	475	Tannase	AB_hydrolase	N
PF08031	3	47	BBE	F-box	N
PF06199	3	134	Phage_tail_2	-	N
PF00466	3	100	Ribosomal_L10	-	N
PF00104	4	204	Hormone_recep	-	N
PF00147	4	235	Fibrinogen_C	Fibrinogen_C	N
PF07717	3	111	OB_NTP_bind	OB	N
PF03892	3	134	NapB	Multiheme_cytos	N
PF06172	4	139	Cupin_5	Cupin	N
PF03198	4	315	Glyco_hydro_72	Glyco_hydro_tim	N
PF10091	3	223	DUF2329	6_Hairpin	N
PF00312	3	83	Ribosomal_S15	-	N
PF02469	3	131	Fasciclin	-	N
PF07920	3	143	DUF1684	-	N
PF11013	3	377	DUF2851	-	L
PF03447	3	117	NAD_binding_3	NADP_Rossmann	N
PF02317	3	152	Octopine_DH	-	N
PF01704	3	420	UDPGP	GT-A	N
PF08763	3	35	Ca_chan_IQ	-	N
PF00688	4	240	TGFb_propeptide	-	N
PF01955	3	191	CbiZ	-	N
PF02082	4	83	Rrf2	HTH	N
PF00685	3	257	Sulfotransfer_1	AAA	N
PF00832	3	43	Ribosomal_L39	-	N
PF08541	3	90	ACP_syn_III_C	Thiolase	N
PF10487	4	931	Nup188	-	L
PF00297	4	263	Ribosomal_L3	-	N
PF09820	3	284	AAA-ATPase_like	AAA	N
PF12395	3	111	DUF3658	-	N
PF00712	4	120	DNA_pol3_beta	DNA_clamp	N
PF07475	3	171	Hpr_kinase_C	PEP-carboxyk	N
PF05627	4	39	AvrRpt-cleavage	-	N
PF01341	3	300	Glyco_hydro_6	-	N
PF07738	4	135	Sad1_UNC	GBD	N
PF00357	4	15	Integrin_alpha	-	N
PF02678	3	107	Pirin	Cupin	N
PF05698	3	162	Trigger_C	Trigger_C	N
PF00900	3	77	Ribosomal_S4e	-	N
PF06574	3	158	FAD_syn	PP-loop	N
PF12237	3	176	PCIF1_WW	-	N
PF02376	3	87	CUT	-	N
PF06990	3	402	Gal-3-0_sulfotr	AAA	N
PF01011	4	38	PQQ	Beta_propeller	N
PF01624	4	113	MutS_I	-	N
PF03966	3	68	Trm112p	Zn_Beta_Ribbon	N
PF10274	3	183	ParcG	TPR	N
PF03061	3	79	4HBT	HotDog	N
PF00372	3	278	Hemocyanin_M	Defensin	N
PF00056	3	142	Ldh_1_N	NADP_Rossmann	N
PF00775	4	183	Dioxygenase_C	Transthyretin	N
PF01529	3	55	zf-DHHC	Zn_Beta_Ribbon	T
PF08892	3	219	YqcI_YcgG	-	N
PF09118	3	98	DUF1929	-	N
PF01264	4	346	Chorismate_synt	-	L
PF04606	3	47	Ogr_Delta	Zn_Beta_Ribbon	N
PF08338	4	48	DUF1731	-	N
PF00066	4	38	Notch	-	N
PF12819	4	346	Malectin_like	Malectin-like	N
PF02259	3	351	FAT	TPR	L
PF01221	3	89	Dynein_light	-	N
PF01174	4	188	SNO	Glutaminase_I	N
PF11774	3	110	Lsr2	-	L
PF03815	3	96	LCCL	-	N
PF10142	3	367	PhoPQ_related	AB_hydrolase	N
PF00013	4	58	KH_1	KH	N
PF01502	3	75	PRA-CH	-	N
PF08515	3	29	TGF_beta_GS	-	N
PF05028	4	340	PARG_cat	-	N
PF11695	3	140	DUF3291	Dim_A_B_barrel	N
PF06792	3	404	UPF0261	-	L
PF01468	4	60	GA	-	C
PF05182	4	45	Fip1	-	N
PF00035	4	67	dsrm	DRMIP-like	N
PF00373	4	125	FERM_M	-	N
PF02362	4	96	B3	DNA_b-psBarrel	N
PF12783	4	165	Sec7_N	-	N
PF04177	3	340	TAP42	-	L
PF00024	3	80	PAN_1	PA14	N
PF01099	3	67	Uteroglobin	Uteroglobin	N
PF05046	3	87	Img2	-	N
PF09818	3	448	ABC_ATPase	AAA	L
PF04493	3	206	Endonuclease_5	EPT_RTPC	N
PF04221	3	83	RelB	Met_repress	N
PF05923	4	26	APC_crr	-	N
PF05866	3	116	RusA	-	N
PF00872	3	381	Transposase_mut	RNase_H	N
PF03354	3	477	Terminase_1	AAA	N
PF05158	3	325	RNA_pol_Rpc34	HTH	N
PF09722	3	54	DUF2384	-	N
PF10727	3	127	Rossmann-like	NADP_Rossmann	N
PF04234	3	97	CopC	E-set	N
PF06201	4	114	PITH	GBD	N
PF03055	3	485	RPE65	-	N
PF02884	3	72	Lyase_8_C	-	N
PF12229	3	114	PG_binding_4	-	N
PF00717	4	70	Peptidase_S24	Peptidase_PA	N
PF11937	3	182	DUF3455	-	N
PF12862	4	94	Apc5	TPR	N
PF02470	4	81	MCE	-	N
PF00677	4	85	Lum_binding	FAD_DHS	N
PF00014	4	53	Kunitz_BPTI	Protease_inhib	N
PF00786	3	59	PBD	-	N
PF03358	3	152	FMN_red	Flavoprotein	N
PF12656	4	79	G-patch_2	G-PATCH	N
PF02075	3	149	RuvC	RNase_H	L
PF02274	4	382	Amidinotransf	GIY-YIG	N
PF09285	4	56	Elong-fact-P_C	-	N
PF12156	3	89	ATPase-cat_bd	TRASH	N
PF07531	3	97	TAFH	-	N
PF09453	4	24	HIRA_B	-	N
PF10507	3	111	DUF2453	-	T
PF12913	3	54	SH3_6	SH3	N
PF01273	3	166	LBP_BPI_CETP	-	N
PF05060	3	356	MGAT2	GT-A	N
PF00408	4	73	PGM_PMM_IV	-	N
PF09742	4	676	Dymeclin	Golgi_traff	L
PF05331	3	114	DUF742	HTH	N
PF02622	4	161	DUF179	-	N
PF03193	3	161	DUF258	AAA	N
PF03928	4	132	DUF336	-	L
PF11799	4	137	IMS_C	-	N
PF08799	4	30	PRP4	-	N
PF08519	3	155	RFC1	-	N
PF09269	3	69	DUF1967	-	N
PF04227	4	293	Indigoidine_A	-	L
PF07565	4	257	Band_3_cyto	PTase-anion_tr	L
PF05573	3	149	NosL	-	N
PF02830	3	63	V4R	HMG-box	N
PF06293	4	206	Kdo	PKinase	N
PF02102	3	359	Peptidase_M35	Peptidase_MA	L
PF01880	3	96	Desulfoferrodox	-	N
PF01474	3	439	DAHP_synth_2	-	N
PF04873	3	354	EIN3	-	L
PF00963	3	141	Cohesin	CAP_C-like	N
PF00392	3	64	GntR	HTH	N
PF04118	3	309	Dopey_N	-	L
PF02778	3	67	tRNA_int_endo_N	tRNA-IECD_N	N
PF02894	3	115	GFO_IDH_MocA_C	l-integrase_N	N
PF01895	4	88	PhoU	PheT-TilS	N
PF10197	3	37	Cir_N	-	C
PF00512	3	68	HisKA	His_Kinase_A	N
PF07044	3	367	DUF1329	-	N
PF05547	3	646	Peptidase_M6	Peptidase_MA	N
PF01018	3	156	GTP1_OBG	-	L
PF08861	3	90	DUF1828	-	N
PF10935	3	98	DUF2637	-	T
PF04082	4	261	Fungal_trans	-	N
PF09500	3	144	YiiD_Cterm	HotDog	N
PF02891	4	50	zf-MIZ	RING	N
PF12739	3	402	TRAPPC-Trs85	-	L
PF04588	4	54	HIG_1_N	-	T
PF01008	4	281	IF-2B	NagB-like	L
PF03551	4	86	PadR	HTH	N
PF00814	3	268	Peptidase_M22	Actin_ATPase	N
PF05267	3	126	DUF725	-	N
PF07750	3	162	GcrA	HTH	N
PF03328	4	221	HpcH_HpaI	PK_TIM	L
PF09035	3	67	Tn916-Xis	HTH	N
PF04127	4	199	DFP	NADP_Rossmann	L
PF08079	3	71	Ribosomal_L30_N	-	L
PF00513	3	467	Late_protein_L2	-	L
PF03924	3	193	CHASE	-	N
PF05618	3	138	DUF785	Peptidase_AA	N
PF12893	3	115	Lumazine_bd_2	NTF2	N
PF12132	3	201	DUF3587	-	N
PF12840	3	61	HTH_20	HTH	N
PF06602	4	118	Myotub-related	-	N
PF01746	4	186	tRNA_m1G_MT	AB_Knot	N
PF02152	4	113	FolB	THBO-biosyn	N
PF00186	4	161	DHFR_1	DHFred	N
PF00101	3	98	RuBisCO_small	-	N
PF05988	3	211	DUF899	Thioredoxin	N
PF00956	3	243	NAP	-	L
PF12843	3	67	DUF3820	-	N
PF03587	3	202	EMG1	-	N
PF05448	3	320	AXE1	AB_hydrolase	N
PF00998	3	485	RdRP_3	RdRP	N
PF05002	4	82	SGS	-	N
PF09729	3	164	Gti1_Pac2	-	N
PF07275	3	169	ArdA	-	N
PF09942	3	83	DUF2174	-	N
PF03932	4	202	CutC	TIM_barrel	N
PF03095	4	301	PTPA	-	N
PF02493	3	23	MORN	MIM-OM_import	N
PF09832	3	94	DUF2059	-	N
PF00011	4	102	HSP20	HSP20	N
PF12867	3	127	DinB_2	DinB	N
PF01163	4	187	RIO1	PKinase	N
PF00641	3	30	zf-RanBP	Zn_Beta_Ribbon	N
PF02840	3	145	Prp18	-	N
PF09812	3	157	MRP-L28	-	L
PF00006	3	215	ATP-synt_ab	AAA	N
PF00289	4	110	CPSase_L_chain	-	N
PF01526	3	388	DDE_Tnp_Tn3	-	N
PF09115	3	119	DNApol3-delta_C	-	N
PF03475	3	47	3-alpha	-	N
PF10604	4	139	Polyketide_cyc2	Bet_V_1_like	N
PF00327	4	52	Ribosomal_L30	-	N
PF03301	3	346	Trp_dioxygenase	IDO-like	N
PF08439	3	70	Peptidase_M3_N	-	N
PF08742	3	74	C8	-	N
PF10336	3	114	DUF2420	-	N
PF05729	3	167	NACHT	AAA	N
PF08450	3	246	SGL	Beta_propeller	N
PF03825	4	400	Nuc_H_symport	MFS	T
PF10104	3	135	Brr6_like_C_C	-	T
PF02714	3	325	DUF221	Anoctamin-like	T
[truncated: 2,434 more rows]
