# Supplementary material for: Beyond the E-Value: Stratified Statistics for Protein Domain Prediction
Source: PLoS Comput Biol. 2015 Nov 17;11(11):e1004509. doi: 10.1371/journal.pcbi.1004509 (PMC4648515; doi:10.1371/journal.pcbi.1004509)
Supplement: S2 File — Table with family accessions and annotation, number of “votes” (how many tests declare it as having a significantly large positive effect size difference from the expected FDR), HMM length, and “type” is the repetitive pattern category: T = transmembrane domain, L = low-complexity region, C = coiled coil, and N = other (normal). (TXT) [file pcbi.1004509.s003.txt]

acc	votes	l	name	clan	type
PF05403	3	218	Plasmodium_HRP	-	N
PF12128	4	1202	DUF3584	AAA	C
PF12669	4	59	P12	-	L
PF09787	4	506	Golgin_A5	-	C
PF01486	3	100	K-box	-	C
PF00335	4	221	Tetraspannin	Tetraspannin	T
PF11026	3	130	DUF2721	-	T
PF03836	3	142	RasGAP_C	-	C
PF12768	4	281	Rax2	-	L
PF06818	4	202	Fez1	-	C
PF07200	4	150	Mod_r	-	C
PF04065	3	234	Not3	-	C
PF10018	4	190	Med4	-	C
PF10211	3	190	Ax_dynein_light	-	C
PF08911	4	296	NUP50	-	L
PF08581	3	79	Tup_N	-	C
PF10146	4	234	zf-C4H2	-	C
PF00033	4	188	Cytochrom_B_N	2heme_cytochrom	T
PF06570	3	205	DUF1129	Yip1	T
PF05308	4	253	DUF729	-	L
PF02185	4	70	HR1	-	C
PF04889	4	244	Cwf_Cwc_15	-	L
PF08496	3	155	Peptidase_S49_N	ClpP_crotonase	L
PF06013	3	86	WXG100	EsxAB	N
PF09726	4	697	Macoilin	-	C
PF11559	4	151	ADIP	-	C
PF09716	4	86	ETRAMP	-	T
PF10392	3	132	COG5	Vps51	N
PF05701	4	494	DUF827	-	C
PF05262	4	489	Borrelia_P83	-	C
PF12325	4	121	TMF_TATA_bd	-	C
PF05795	4	354	Plasmodium_Vir	Vir	L
PF10241	3	88	KxDL	-	N
PF07926	4	132	TPR_MLP1_2	-	C
PF01102	3	122	Glycophorin_A	-	L
PF12851	4	615	TET_DSBH	Cupin	L
PF04012	4	221	PspA_IM30	Protease_inhib	C
PF01442	4	202	Apolipoprotein	-	C
PF00804	4	103	Syntaxin	SNARE-fusion	C
PF06011	4	575	TRP	-	T
PF07739	3	118	TipAS	-	N
PF04886	3	36	PT	-	L
PF07464	4	155	ApoLp-III	-	C
PF04740	3	204	Transposase_30	EsxAB	C
PF05667	4	594	DUF812	-	C
PF11705	3	234	RNA_pol_3_Rpc31	-	L
PF05010	4	207	TACC	-	C
PF11593	4	379	Med3	-	L
PF00654	3	354	Voltage_CLC	-	T
PF03105	4	275	SPX	-	N
PF12273	4	130	RCR	-	L
PF09580	4	174	Spore_YhcN_YlaJ	-	L
PF08693	4	40	SKG6	-	T
PF12018	3	281	DUF3508	-	N
PF05008	3	79	V-SNARE	Traffic	C
PF09744	4	158	Jnk-SapK_ap_N	-	C
PF08826	3	61	DMPK_coil	-	C
PF04157	3	223	EAP30	-	N
PF02029	4	793	Caldesmon	-	L
PF10500	4	225	SR-25	-	L
PF10277	3	215	Frag1	Frag1-like	T
PF10234	3	267	Cluap1	-	C
PF07695	4	205	7TMR-DISM_7TM	-	T
PF04246	3	135	RseC_MucC	-	T
PF07142	4	29	DUF1388	-	N
PF06148	3	133	COG2	Vps51	L
PF06024	4	101	DUF912	-	L
PF07698	3	194	7TM-7TMR_HD	GPCR_A	T
PF12773	3	50	DZR	Zn_Beta_Ribbon	N
PF05615	3	139	THOC7	-	C
PF03344	4	713	Daxx	-	L
PF07889	4	126	DUF1664	-	C
PF09486	4	158	HrpB7	T3SS-Chaperone	L
PF08317	4	326	Spc7	-	C
PF05597	3	132	Phasin	-	C
PF10883	3	87	DUF2681	-	C
PF02181	4	371	FH2	-	L
PF02480	4	439	Herpes_gE	Ig	L
PF06375	3	561	BLVR	-	L
PF06781	3	87	UPF0233	-	T
PF10099	3	175	RskA	-	L
PF05227	3	138	CHASE3	4HB_MCP	N
PF01925	4	240	TauE	LysE	T
PF11368	4	248	DUF3169	-	T
PF10473	4	140	Cenp-F_leu_zip	-	C
PF00015	3	213	MCPsignal	-	C
PF11239	3	82	DUF3040	-	T
PF03631	3	260	Ribonuclease_BN	-	T
PF01040	3	257	UbiA	-	T
PF08172	3	249	CASP_C	-	C
PF12072	4	201	DUF3552	-	C
PF01956	3	168	DUF106	Oxa1	T
PF07172	4	95	GRP	-	L
PF08512	4	140	Rtt106	PH	L
PF10101	3	745	DUF2339	-	T
PF10428	3	423	SOG2	-	L
PF04375	4	372	HemX	EpsM	C
PF05529	4	191	Bap31	-	T
PF01292	3	182	Ni_hydr_CYTB	2heme_cytochrom	T
PF07423	4	217	DUF1510	-	L
PF04849	4	307	HAP1_N	-	C
PF03148	4	384	Tektin	-	C
PF05955	4	797	Herpes_gp2	-	L
PF10243	4	538	MIP-T3	-	L
PF09606	4	799	Med15	-	L
PF11337	4	85	DUF3139	-	T
PF08232	3	135	Striatin	-	C
PF07798	3	177	DUF1640	-	C
PF04286	4	367	DUF445	-	T
PF07888	4	546	CALCOCO1	-	C
PF00261	4	237	Tropomyosin	Tropomyosin-lke	C
PF08424	3	235	DUF1740	-	N
PF05478	4	809	Prominin	-	T
PF00170	4	64	bZIP_1	bBprotInhib	C
PF05816	3	333	TelA	-	C
PF02322	3	328	Cyto_ox_2	-	T
PF03114	3	230	BAR	Golgi-transport	C
PF04791	4	471	LMBR1	-	T
PF04546	3	211	Sigma70_ner	-	L
PF05793	4	529	TFIIF_alpha	-	L
PF03348	3	429	Serinc	-	T
PF03066	4	149	Nucleoplasmin	-	L
PF03918	3	148	CcmH	-	T
PF05335	4	188	DUF745	-	C
PF08429	3	335	PLU-1	-	L
PF02932	3	237	Neur_chan_memb	-	T
PF12810	3	250	Gly_rich	-	L
PF08702	4	146	Fib_alpha	-	C
PF02601	3	319	Exonuc_VII_L	-	L
PF05764	4	244	YL1	-	L
PF04108	3	412	APG17	-	C
PF02724	4	627	CDC45	-	L
PF12911	3	55	OppC_N	-	T
PF10359	4	476	Fmp27_WPPW	-	C
PF01284	4	144	MARVEL	Marvel-like	T
PF03896	3	285	TRAP_alpha	-	L
PF06398	4	352	Pex24p	-	T
PF05130	4	143	FlgN	-	L
PF09789	4	319	DUF2353	-	C
PF10267	4	395	Tmemb_cc2	-	C
PF04423	3	54	Rad50_zn_hook	-	C
PF04684	4	496	BAF1_ABF1	-	L
PF09304	4	107	Cortex-I_coil	-	C
PF06705	4	247	SF-assemblin	-	C
PF04632	3	650	FUSC	FUSC	T
PF04906	4	406	Tweety	-	T
PF03962	4	188	Mnd1	HTH	C
PF05622	4	713	HOOK	-	C
PF05327	3	565	RRN3	-	L
PF00257	3	153	Dehydrin	-	L
PF04615	4	735	Utp14	-	L
PF04859	4	132	DUF641	-	C
PF12732	3	74	YtxH	-	T
PF08647	4	96	BRE1	-	C
PF03954	3	138	Lectin_N	-	C
PF04102	4	69	SlyX	-	C
PF09402	4	332	MSC	-	T
PF10595	4	356	UPF0564	-	L
PF05531	4	75	NPV_P10	-	C
PF10145	3	202	PhageMin_Tail	-	N
PF01027	3	189	Bax1-I	Apoptosis-Inhib	T
PF12822	3	172	DUF3816	Gx_transp	T
PF04048	4	142	Sec8_exocyst	Vps51	N
PF03824	3	282	NicO	LysE	T
PF07902	3	601	Gp58	-	N
PF06791	3	210	TMP_2	-	L
PF01920	4	106	Prefoldin_2	Prefoldin	C
PF05285	4	324	SDA1	-	L
PF01166	3	60	TSC22	-	C
PF09922	4	233	DUF2154	-	T
PF07996	3	195	T4SS	-	C
PF03547	3	385	Mem_trans	CPA_AT	T
PF12718	4	143	Tropomyosin_1	Tropomyosin-lke	C
PF02389	3	199	Cornifin	-	L
PF06005	4	72	DUF904	-	C
PF01544	4	292	CorA	-	T
PF11683	3	129	DUF3278	-	T
PF05739	3	63	SNARE	SNARE-fusion	C
PF04147	4	841	Nop14	-	L
PF02439	3	38	Adeno_E3_CR2	-	T
PF03357	3	171	Snf7	Protease_inhib	C
PF06365	3	202	CD34_antigen	-	T
PF06697	3	278	DUF1191	-	L
PF01496	4	759	V_ATPase_I	-	T
PF10046	4	99	BLOC1_2	-	C
PF08619	3	438	Nha1_C	-	L
PF00487	4	257	FA_desaturase	-	T
PF04893	4	173	Yip1	Yip1	T
PF06156	4	107	DUF972	-	C
PF00428	4	88	Ribosomal_60s	-	L
PF04395	4	1062	Poxvirus_B22R	-	L
PF02050	3	143	FliJ	T3SS-Chaperone	C
PF07382	3	194	HC2	-	L
PF10805	3	106	DUF2730	-	C
PF04212	4	69	MIT	-	N
PF06346	3	160	Drf_FH1	-	L
PF09073	4	429	BUD22	-	L
PF05758	4	929	Ycf1	-	T
PF00902	3	215	TatC	-	T
PF04306	3	140	DUF456	-	T
PF09972	4	511	DUF2207	-	T
PF11932	4	252	DUF3450	-	C
PF03961	4	451	DUF342	-	C
PF01056	4	329	Myc_N	-	L
PF04600	3	425	DUF571	-	T
PF05808	4	162	Podoplanin	-	L
PF02183	4	45	HALZ	-	C
PF09730	4	717	BicD	-	C
PF06679	3	163	DUF1180	-	L
PF01690	3	465	PLRV_ORF5	-	L
PF02646	3	305	RmuC	PDDEXK	C
PF04695	4	136	Pex14_N	-	L
PF03564	3	146	DUF1759	-	N
PF08729	3	506	HPC2	-	L
PF09770	4	804	PAT1	-	L
PF04932	3	163	Wzy_C	-	T
PF04977	4	80	DivIC	Frag1-like	C
PF04111	4	356	APG6	-	C
PF04502	3	324	DUF572	-	L
PF12118	4	295	SprA-related	-	L
PF09766	4	355	FimP	-	C
PF02994	4	370	Transposase_22	-	C
PF08395	4	371	7tm_7	Chelatase	T
PF02674	3	146	Colicin_V	LysE	T
PF10174	4	775	Cast	-	C
PF03189	3	442	Otopetrin	-	T
PF06103	4	90	DUF948	-	C
PF02403	4	108	Seryl_tRNA_N	tRNA-IECD_N	C
PF07331	3	141	TctB	-	T
PF07195	4	239	FliD_C	-	C
PF05672	3	171	MAP7	-	C
PF05103	3	131	DivIVA	-	C
PF05064	4	117	Nsp1_C	-	C
PF06810	4	156	Phage_GP20	-	C
PF09177	4	97	Syntaxin-6_N	-	N
PF04652	4	383	DUF605	-	L
PF02987	4	44	LEA_4	-	L
PF00957	3	89	Synaptobrevin	SNARE-fusion	C
PF01456	4	143	Mucin	-	L
PF06682	4	321	DUF1183	-	L
PF02535	4	321	Zip	DMT	T
PF09731	4	583	Mitofilin	-	L
PF09851	3	73	DUF2078	-	T
PF02203	3	171	TarH	4HB_MCP	T
PF05557	4	722	MAD	-	C
PF05433	4	42	Rick_17kDa_Anti	-	L
PF04513	4	140	Baculo_PEP_C	-	C
PF04499	4	474	SAPS	-	L
PF01594	4	327	UPF0118	-	T
PF01034	4	328	Syndecan	-	L
PF08614	4	194	ATG16	-	C
PF01025	3	166	GrpE	-	C
PF12760	3	46	Zn_Tnp_IS1595	Zn_Beta_Ribbon	N
PF00038	4	312	Filament	-	C
PF06213	4	282	CobT	-	L
PF03154	3	982	Atrophin-1	-	L
PF10112	3	199	Halogen_Hydrol	-	T
PF12815	3	112	CTD	TPA-repeat	L
PF12685	4	195	SpoIIIAH	-	L
PF09325	4	236	Vps5	Golgi-transport	C
PF12329	4	74	TMF_DNA_bd	-	C
PF05642	4	727	Sporozoite_P67	-	L
PF01576	4	859	Myosin_tail_1	-	C
PF00769	4	245	ERM	-	C
PF05454	3	290	DAG1	-	L
PF07716	3	54	bZIP_2	bBprotInhib	C
PF03153	4	352	TFIIA	-	L
PF05887	4	143	Trypan_PARP	-	L
PF05957	3	94	DUF883	YjbJ-CsbD-like	L
PF04612	3	160	GspM	EpsM	T
PF06305	4	68	DUF1049	-	T
PF04582	4	326	Reo_sigmaC	RdRP	C
PF05510	3	400	Sarcoglycan_2	-	T
PF03938	4	158	OmpH	-	C
PF11180	4	192	DUF2968	-	C
PF04156	4	191	IncA	-	C
PF09967	3	428	DUF2201	vWA-like	L
PF09849	4	247	DUF2076	-	L
PF07989	3	75	Microtub_assoc	-	C
PF09311	4	181	Rab5-bind	TPR	C
PF06160	4	559	EzrA	-	C
PF10446	4	451	DUF2457	-	L
PF10498	4	359	IFT57	-	C
PF05432	3	292	BSP_II	-	L
PF01988	4	213	VIT1	-	T
PF06912	3	209	DUF1275	-	T
PF01213	4	312	CAP_N	-	L
PF10152	4	148	DUF2360	-	N
PF05524	3	123	PEP-utilisers_N	-	N
PF03915	3	425	AIP3	-	C
PF05975	3	386	EcsB	-	T
PF07106	4	169	TBPIP	HTH	C
PF08374	4	221	Protocadherin	-	L
PF05192	3	201	MutS_III	-	L
PF10186	4	301	Atg14	-	C
PF03595	3	287	C4dic_mal_tran	-	T
PF06008	4	263	Laminin_I	-	C
PF05545	3	49	FixQ	-	T
PF12795	4	240	MscS_porin	-	C
PF07699	3	48	GCC2_GCC3	-	N
PF09976	3	43	DUF2133	AB-resistance	T
PF04360	4	150	Serglycin	-	L
PF10571	3	26	UPF0547	Zn_Beta_Ribbon	N
PF08598	4	205	Sds3	-	L
PF09507	4	426	CDC27	-	L
PF04478	3	155	Mid2	-	L
PF09991	3	290	DUF2232	Gx_transp	T
PF08648	4	180	DUF1777	-	L
PF05565	3	162	Sipho_Gp157	-	C
PF03706	4	294	UPF0104	-	T
PF09728	3	309	Taxilin	-	C
PF05425	3	105	CopD	CopD_like	T
PF05791	4	184	Bacillus_HBL	-	C
PF09468	3	306	RNase_H2-Ydr279	-	L
PF05911	4	767	DUF869	-	C
PF07332	3	121	DUF1469	-	T
PF02009	4	299	Rifin_STEVOR	-	L
PF10199	4	137	Adaptin_binding	-	L
PF11921	3	122	DUF3439	-	L
PF06009	4	140	Laminin_II	-	C
PF12698	4	344	ABC2_membrane_3	ABC-2	T
PF07093	3	605	SGT1	-	L
PF12730	3	232	ABC2_membrane_4	ABC-2	T
PF05055	3	336	DUF677	ASF1-like	L
PF10224	4	80	DUF2205	-	C
PF04888	4	306	SseC	-	L
PF04277	3	79	OAD_gamma	-	T
